# Supplementary material for: CALM1, CALM2, and CALM3 expression and translation efficiency provide insight into the severity of calmodulinopathy
Source: Europace. 2026 Mar 18;28(4):euag052. doi: 10.1093/europace/euag052 (PMC13127890; doi:10.1093/europace/euag052)
Supplement: euag052_Supplementary_Data [file euag052_supplementary_data.zip]

Archive with 2 entries (2 files):
- Table S1.csv
- Supplementary Material - 2026.02.19.docx
