# Supplementary material for: CALM1, CALM2, and CALM3 expression and translation efficiency provide insight into the severity of calmodulinopathy
Source: Europace. 2026 Mar 18;28(4):euag052. doi: 10.1093/europace/euag052 (PMC13127890; doi:10.1093/europace/euag052)
Supplement: euag052_Supplementary_Data [file euag052_supplementary_data.zip › Table S1.csv]

sample_id	tissue	gene	transcript	TPM	sum_TPM	fraction_TPM	MANE_status
GTEX-1192X-0011-R10a-SM-4RXXZ	brain_frontal_cortex_(ba9)	CALM1	ENST00000356978.8	4481.738538	4499.438725899	0.9960661342497861	MANE
GTEX-11H98-0011-R11b-SM-4SFLZ	brain_cerebellar_hemisphere	CALM1	ENST00000356978.8	5027.513156	5086.93021193	0.9883196636370883	MANE
GTEX-11TTK-0011-R7b-SM-4TVFS	brain_putamen_(basal_ganglia)	CALM1	ENST00000356978.8	2345.967761	2354.96158415	0.9961809045164335	MANE
GTEX-1211K-0826-SM-7LDFQ	lung	CALM1	ENST00000356978.8	581.0912894	593.482206442	0.9791216705277737	MANE
GTEX-1313W-0011-R7b-SM-4ZL3U	brain_putamen_(basal_ganglia)	CALM1	ENST00000356978.8	2631.645807	2641.4806711429997	0.9962767608900412	MANE
GTEX-13QBU-0426-SM-5A4VT	heart_left_ventricle	CALM1	ENST00000356978.8	619.3317453	626.494084712	0.9885675865314952	MANE
GTEX-13QJ3-0726-SM-7LDHS	muscle_skeletal	CALM1	ENST00000356978.8	1047.078772	1062.1506821	0.9858100076062645	MANE
GTEX-13QJ3-0726-SM-7LDHS_rep	muscle_skeletal	CALM1	ENST00000356978.8	1052.540172	1068.296756994	0.9852507415277229	MANE
GTEX-13RTJ-0011-R7b-SM-5CTCB	brain_putamen_(basal_ganglia)	CALM1	ENST00000356978.8	2820.223056	2834.621366564	0.9949205524470265	MANE
GTEX-13VXU-0011-R11b-SM-5BFQZ	brain_cerebellar_hemisphere	CALM1	ENST00000356978.8	6451.84928	6495.272580453	0.9933146299997203	MANE
GTEX-13X6J-0011-R10b-SM-5CEKT	brain_frontal_cortex_(ba9)	CALM1	ENST00000356978.8	4823.142571	4835.779045299	0.9973868793051486	MANE
GTEX-145MH-0011-R3b-SM-5CTCM	brain_anterior_cingulate_cortex_(ba24)	CALM1	ENST00000356978.8	5796.509307	5812.62371777	0.9972276872626837	MANE
GTEX-14BIL-0011-R10a-SM-5EQV4	brain_frontal_cortex_(ba9)	CALM1	ENST00000356978.8	2990.086578	3000.970237977	0.9963732862661321	MANE
GTEX-14BMU-0526-SM-5CA2F	lung	CALM1	ENST00000356978.8	1534.498693	1551.869265598	0.9888066778670905	MANE
GTEX-14BMU-0526-SM-5CA2F_rep	lung	CALM1	ENST00000356978.8	1553.230695	1573.60449826	0.9870527802363758	MANE
GTEX-14BMU-0526-SM-5CA2F_rep2	lung	CALM1	ENST00000356978.8	1542.477726	1562.7196189830001	0.9870470091133986	MANE
GTEX-14C5O-0011-R7b-SM-5GUPO	brain_putamen_(basal_ganglia)	CALM1	ENST00000356978.8	3767.372637	3785.675459294	0.995165242638783	MANE
GTEX-14XAO-0926-SM-5YQWC	heart_atrial_appendage	CALM1	ENST00000356978.8	532.0680546	538.055520418	0.9888720297612623	MANE
GTEX-15DCD-0011-R10b-SM-5S51M	brain_frontal_cortex_(ba9)	CALM1	ENST00000356978.8	3933.017943	3949.7558815909997	0.9957622852923615	MANE
GTEX-15ER7-0011-R5b-SM-5S51V	brain_caudate_(basal_ganglia)	CALM1	ENST00000356978.8	3311.143732	3331.759760223	0.9938122704796639	MANE
GTEX-15ER7-0011-R7a-SM-5QYP2	brain_putamen_(basal_ganglia)	CALM1	ENST00000356978.8	1884.960965	1894.087096112	0.9951817785302834	MANE
GTEX-15RIE-1726-SM-5V7WB	heart_left_ventricle	CALM1	ENST00000356978.8	589.7479999	591.539639364	0.9969712267027002	MANE
GTEX-17F97-0011-R11b-SM-63KY2	brain_cerebellar_hemisphere	CALM1	ENST00000356978.8	4326.803429	4355.454037422	0.9934219008682368	MANE
GTEX-17MFQ-1926-SM-6659L	muscle_skeletal	CALM1	ENST00000356978.8	1404.133459	1422.318630601	0.9872144179161065	MANE
GTEX-1C64N-0326-SM-6ZHT1	muscle_skeletal	CALM1	ENST00000356978.8	3275.08534	3325.092699704	0.9849606118625048	MANE
GTEX-1GN1W-0226-SM-7AGLJ	heart_atrial_appendage	CALM1	ENST00000356978.8	680.989427	687.584125425	0.9904088849914564	MANE
GTEX-1GN1W-0226-SM-7AGLJ_rep	heart_atrial_appendage	CALM1	ENST00000356978.8	675.4938294	679.9998529	0.9933734934194719	MANE
GTEX-1H11D-1226-SM-9P6XJ	heart_left_ventricle	CALM1	ENST00000356978.8	777.884989	783.737940191	0.9925320047801008	MANE
GTEX-1H3NZ-0011-R11b-SM-AUNOV	brain_cerebellar_hemisphere	CALM1	ENST00000356978.8	3688.143203	3717.533055031	0.9920942593930063	MANE
GTEX-1HBPH-0226-SM-7LLUW	heart_atrial_appendage	CALM1	ENST00000356978.8	492.0014317	496.083539647	0.9917713295831087	MANE
GTEX-1I6K7-0626-SM-AAEQW	heart_left_ventricle	CALM1	ENST00000356978.8	474.759618	480.355153193	0.9883512539507372	MANE
GTEX-1I6K7-1226-SM-AAEQX	lung	CALM1	ENST00000356978.8	721.4044644	733.359943721	0.983697665214248	MANE
GTEX-1IDJD-1226-SM-AXRWG	adipose_subcutaneous	CALM1	ENST00000356978.8	601.6511724	610.1687570329999	0.9860406083811674	MANE
GTEX-1IDJD-0226-SM-AML89	heart_atrial_appendage	CALM1	ENST00000356978.8	630.8539553	635.598916957	0.9925346605690945	MANE
GTEX-1IDJF-0826-SM-ABADH	heart_atrial_appendage	CALM1	ENST00000356978.8	747.8702064	754.4161158850001	0.9913232109612067	MANE
GTEX-1IDJU-0726-SM-BXZK2	heart_left_ventricle	CALM1	ENST00000356978.8	647.1708606	655.815172597	0.9868189813865255	MANE
GTEX-1KXAM-0426-SM-CYKMP	lung	CALM1	ENST00000356978.8	647.8837627	659.427976324	0.9824935943901659	MANE
GTEX-1KXAM-2426-SM-CYKMT	muscle_skeletal	CALM1	ENST00000356978.8	1437.73544	1467.736340364	0.9795597482061664	MANE
GTEX-1LVA9-0326-SM-CYRXA	muscle_skeletal	CALM1	ENST00000356978.8	501.8311089	511.49131599	0.9811136439896296	MANE
GTEX-OHPL-0326-SM-DPSB8	heart_left_ventricle	CALM1	ENST00000356978.8	583.1605221	586.625822376	0.9940928269029062	MANE
GTEX-Q2AG-0011-R11A-SM-2EBL2	brain_cerebellar_hemisphere	CALM1	ENST00000356978.8	8080.05195	8133.679995261	0.9934066689011314	MANE
GTEX-Q2AG-0011-R11A-SM-2EBL2_rep	brain_cerebellar_hemisphere	CALM1	ENST00000356978.8	8145.992052	8197.316471422	0.9937388754477235	MANE
GTEX-Q2AG-0011-R11A-SM-2EBL2_rep2	brain_cerebellar_hemisphere	CALM1	ENST00000356978.8	8390.208857	8459.724491212999	0.991782754357402	MANE
GTEX-QDT8-0011-R10A-SM-2FKJB	brain_frontal_cortex_(ba9)	CALM1	ENST00000356978.8	6747.18655	6791.3066204960005	0.9935034488999736	MANE
GTEX-R53T-0326-SM-2K8S4	liver	CALM1	ENST00000356978.8	287.697893	290.31699150000003	0.9909784870445656	MANE
GTEX-S4P3-1326-SM-2QRBQ	breast_mammary_tissue	CALM1	ENST00000356978.8	291.0482649	295.292719052	0.9856262824033512	MANE
GTEX-T5JC-0011-R11A-SM-2TT24	brain_cerebellar_hemisphere	CALM1	ENST00000356978.8	6052.407084	6085.573019861001	0.9945500718251578	MANE
GTEX-T5JC-0011-R10A-SM-2TT23	brain_frontal_cortex_(ba9)	CALM1	ENST00000356978.8	710.8330964	710.8330964	1	MANE
GTEX-T5JC-0011-R7A-SM-2TT1Z	brain_putamen_(basal_ganglia)	CALM1	ENST00000356978.8	1837.985083	1849.689233196	0.993672369398087	MANE
GTEX-UTHO-2426-SM-38ZXF	liver	CALM1	ENST00000356978.8	326.6127151	328.3408251	0.9947368409046493	MANE
GTEX-WY7C-1126-SM-3GS2X	heart_atrial_appendage	CALM1	ENST00000356978.8	725.5005347	730.894591371	0.9926199253152469	MANE
GTEX-WY7C-1126-SM-3GS2X_rep	heart_atrial_appendage	CALM1	ENST00000356978.8	748.2431591	755.0453697639999	0.9909909908246625	MANE
GTEX-WY7C-1126-SM-3GS2X_rep2	heart_atrial_appendage	CALM1	ENST00000356978.8	738.324676	744.3518162109999	0.9919028340097561	MANE
GTEX-WY7C-0726-SM-3GLGQ	liver	CALM1	ENST00000356978.8	831.7117602	840.790231473	0.9892024539139861	MANE
GTEX-WYJK-2426-SM-3H5V1	pancreas	CALM1	ENST00000356978.8	183.0721344	185.69996442000001	0.9858490548008043	MANE
GTEX-WYVS-0526-SM-3H5V7	lung	CALM1	ENST00000356978.8	872.9710426	889.005619848	0.9819634691952324	MANE
GTEX-Y5LM-0426-SM-3YX99	liver	CALM1	ENST00000356978.8	476.4474553	485.976404558	0.9803921565561055	MANE
GTEX-Y5LM-0426-SM-3YX99_rep	liver	CALM1	ENST00000356978.8	468.0161464	478.951103121	0.977168949711684	MANE
GTEX-Y5LM-0426-SM-3YX99_rep2	liver	CALM1	ENST00000356978.8	468.5391866	480.81532274799997	0.9744680845904863	MANE
GTEX-ZF29-2026-SM-4TVXH	liver	CALM1	ENST00000356978.8	221.5134927	228.951511065	0.9675126915284331	MANE
GTEX-ZPU1-0826-SM-4UJSC	liver	CALM1	ENST00000356978.8	167.5575682	171.66580932899998	0.9760683787583672	MANE
GTEX-ZT9X-0326-SM-4U9QG	lung	CALM1	ENST00000356978.8	1139.702051	1155.519476777	0.9863114156923445	MANE
GTEX-ZT9X-1826-SM-4V2KV	muscle_skeletal	CALM1	ENST00000356978.8	1556.128812	1570.966581857	0.9905550060527317	MANE
GTEX-ZT9X-1826-SM-4V2KV_rep	muscle_skeletal	CALM1	ENST00000356978.8	1513.122896	1530.9670150220002	0.9883445437772912	MANE
GTEX-ZT9X-1826-SM-4V2KV_rep2	muscle_skeletal	CALM1	ENST00000356978.8	1529.330933	1548.344791729	0.9877198807199993	MANE
GTEX-ZVZP-0226-SM-4VEIO	heart_left_ventricle	CALM1	ENST00000356978.8	695.2951318	699.832131504	0.9935170171534571	MANE
GTEX-1192X-0011-R10a-SM-4RXXZ	brain_frontal_cortex_(ba9)	CALM1	ENST00000447653.7	1.795671099	4499.438725899	3.9908779925461037e-4	non-MANE
GTEX-11H98-0011-R11b-SM-4SFLZ	brain_cerebellar_hemisphere	CALM1	ENST00000447653.7	6.55335193	5086.93021193	0.0012882724269798137	non-MANE
GTEX-11TTK-0011-R7b-SM-4TVFS	brain_putamen_(basal_ganglia)	CALM1	ENST00000447653.7	1.89343645	2354.96158415	8.040201006860233e-4	non-MANE
GTEX-1211K-0826-SM-7LDFQ	lung	CALM1	ENST00000447653.7	2.563638042	593.482206442	0.004319654429691044	non-MANE
GTEX-1313W-0011-R7b-SM-4ZL3U	brain_putamen_(basal_ganglia)	CALM1	ENST00000447653.7	3.278288143	2641.4806711429997	0.00124107973941049	non-MANE
GTEX-13QBU-0426-SM-5A4VT	heart_left_ventricle	CALM1	ENST00000447653.7	0.421314112	626.494084712	6.724949561074923e-4	non-MANE
GTEX-13QJ3-0726-SM-7LDHS	muscle_skeletal	CALM1	ENST00000447653.7	0	1062.1506821	0	non-MANE
GTEX-13QJ3-0726-SM-7LDHS_rep	muscle_skeletal	CALM1	ENST00000447653.7	1.050439294	1068.296756994	9.832841737306705e-4	non-MANE
GTEX-13RTJ-0011-R7b-SM-5CTCB	brain_putamen_(basal_ganglia)	CALM1	ENST00000447653.7	3.691874664	2834.621366564	0.001302422506070052	non-MANE
GTEX-13VXU-0011-R11b-SM-5BFQZ	brain_cerebellar_hemisphere	CALM1	ENST00000447653.7	5.040204353	6495.272580453	7.759804212325267e-4	non-MANE
GTEX-13X6J-0011-R10b-SM-5CEKT	brain_frontal_cortex_(ba9)	CALM1	ENST00000447653.7	2.660310299	4835.779045299	5.501306561113795e-4	non-MANE
GTEX-145MH-0011-R3b-SM-5CTCM	brain_anterior_cingulate_cortex_(ba24)	CALM1	ENST00000447653.7	1.03963937	5812.62371777	1.7885888034033196e-4	non-MANE
GTEX-14BIL-0011-R10a-SM-5EQV4	brain_frontal_cortex_(ba9)	CALM1	ENST00000447653.7	1.592730777	3000.970237977	5.307386114144485e-4	non-MANE
GTEX-14BMU-0526-SM-5CA2F	lung	CALM1	ENST00000447653.7	2.944164798	1551.869265598	0.0018971732112147285	non-MANE
GTEX-14BMU-0526-SM-5CA2F_rep	lung	CALM1	ENST00000447653.7	4.04365656	1573.60449826	0.002569677809431302	non-MANE
GTEX-14BMU-0526-SM-5CA2F_rep2	lung	CALM1	ENST00000447653.7	3.184117983	1562.7196189830001	0.0020375491190621816	non-MANE
GTEX-14C5O-0011-R7b-SM-5GUPO	brain_putamen_(basal_ganglia)	CALM1	ENST00000447653.7	2.256512294	3785.675459294	5.960659645190036e-4	non-MANE
GTEX-14XAO-0926-SM-5YQWC	heart_atrial_appendage	CALM1	ENST00000447653.7	0.816472718	538.055520418	0.0015174506849510727	non-MANE
GTEX-15DCD-0011-R10b-SM-5S51M	brain_frontal_cortex_(ba9)	CALM1	ENST00000447653.7	1.992612191	3949.7558815909997	5.044899610852296e-4	non-MANE
GTEX-15ER7-0011-R5b-SM-5S51V	brain_caudate_(basal_ganglia)	CALM1	ENST00000447653.7	5.940211423	3331.759760223	0.0017829050863506475	non-MANE
GTEX-15ER7-0011-R7a-SM-5QYP2	brain_putamen_(basal_ganglia)	CALM1	ENST00000447653.7	0.829648312	1894.087096112	4.380201489694019e-4	non-MANE
GTEX-15RIE-1726-SM-5V7WB	heart_left_ventricle	CALM1	ENST00000447653.7	0.597213164	591.539639364	0.0010095911148779479	non-MANE
GTEX-17F97-0011-R11b-SM-63KY2	brain_cerebellar_hemisphere	CALM1	ENST00000447653.7	1.685329822	4355.454037422	3.869469881944959e-4	non-MANE
GTEX-17MFQ-1926-SM-6659L	muscle_skeletal	CALM1	ENST00000447653.7	4.173645101	1422.318630601	0.0029343952973718895	non-MANE
GTEX-1C64N-0326-SM-6ZHT1	muscle_skeletal	CALM1	ENST00000447653.7	5.953257404	3325.092699704	0.001790403438836445	non-MANE
GTEX-1GN1W-0226-SM-7AGLJ	heart_atrial_appendage	CALM1	ENST00000447653.7	0.694178825	687.584125425	0.0010095911166810663	non-MANE
GTEX-1GN1W-0226-SM-7AGLJ_rep	heart_atrial_appendage	CALM1	ENST00000447653.7	0	679.9998529	0	non-MANE
GTEX-1H11D-1226-SM-9P6XJ	heart_left_ventricle	CALM1	ENST00000447653.7	1.950983491	783.737940191	0.0024893314345922025	non-MANE
GTEX-1H3NZ-0011-R11b-SM-AUNOV	brain_cerebellar_hemisphere	CALM1	ENST00000447653.7	1.130378731	3717.533055031	3.040668944342645e-4	non-MANE
GTEX-1HBPH-0226-SM-7LLUW	heart_atrial_appendage	CALM1	ENST00000447653.7	0.859391147	496.083539647	0.0017323516672444325	non-MANE
GTEX-1I6K7-0626-SM-AAEQW	heart_left_ventricle	CALM1	ENST00000447653.7	1.291277293	480.355153193	0.002688172041908298	non-MANE
GTEX-1I6K7-1226-SM-AAEQX	lung	CALM1	ENST00000447653.7	2.988869721	733.359943721	0.004075583547466137	non-MANE
GTEX-1IDJD-1226-SM-AXRWG	adipose_subcutaneous	CALM1	ENST00000447653.7	0.774325833	610.1687570329999	0.001269035531686723	non-MANE
GTEX-1IDJD-0226-SM-AML89	heart_atrial_appendage	CALM1	ENST00000447653.7	0.225950557	635.598916957	3.554923568494472e-4	non-MANE
GTEX-1IDJF-0826-SM-ABADH	heart_atrial_appendage	CALM1	ENST00000447653.7	0.981886485	754.4161158850001	0.001301518438333142	non-MANE
GTEX-1IDJU-0726-SM-BXZK2	heart_left_ventricle	CALM1	ENST00000447653.7	1.152574997	655.815172597	0.0017574692461533826	non-MANE
GTEX-1KXAM-0426-SM-CYKMP	lung	CALM1	ENST00000447653.7	2.815661724	659.427976324	0.004269854821289182	non-MANE
GTEX-1KXAM-2426-SM-CYKMT	muscle_skeletal	CALM1	ENST00000447653.7	2.692388464	1467.736340364	0.0018343815506620795	non-MANE
GTEX-1LVA9-0326-SM-CYRXA	muscle_skeletal	CALM1	ENST00000447653.7	0.49966589	511.49131599	9.768804950928411e-4	non-MANE
GTEX-OHPL-0326-SM-DPSB8	heart_left_ventricle	CALM1	ENST00000447653.7	0.990085776	586.625822376	0.0016877637128039703	non-MANE
GTEX-Q2AG-0011-R11A-SM-2EBL2	brain_cerebellar_hemisphere	CALM1	ENST00000447653.7	7.224503961	8133.679995261	8.882208256544735e-4	non-MANE
GTEX-Q2AG-0011-R11A-SM-2EBL2_rep	brain_cerebellar_hemisphere	CALM1	ENST00000447653.7	6.694489422	8197.316471422	8.166684115879569e-4	non-MANE
GTEX-Q2AG-0011-R11A-SM-2EBL2_rep2	brain_cerebellar_hemisphere	CALM1	ENST00000447653.7	8.353810113	8459.724491212999	9.874801622295135e-4	non-MANE
GTEX-QDT8-0011-R10A-SM-2FKJB	brain_frontal_cortex_(ba9)	CALM1	ENST00000447653.7	7.504960096	6791.3066204960005	0.001105083383122507	non-MANE
GTEX-R53T-0326-SM-2K8S4	liver	CALM1	ENST00000447653.7	0	290.31699150000003	0	non-MANE
GTEX-S4P3-1326-SM-2QRBQ	breast_mammary_tissue	CALM1	ENST00000447653.7	0.606350552	295.292719052	0.002053388088763624	non-MANE
GTEX-T5JC-0011-R11A-SM-2TT24	brain_cerebellar_hemisphere	CALM1	ENST00000447653.7	2.261314061	6085.573019861001	3.7158605337902107e-4	non-MANE
GTEX-T5JC-0011-R10A-SM-2TT23	brain_frontal_cortex_(ba9)	CALM1	ENST00000447653.7	0	710.8330964	0	non-MANE
GTEX-T5JC-0011-R7A-SM-2TT1Z	brain_putamen_(basal_ganglia)	CALM1	ENST00000447653.7	0.866974096	1849.689233196	4.6871338192415815e-4	non-MANE
GTEX-UTHO-2426-SM-38ZXF	liver	CALM1	ENST00000447653.7	0	328.3408251	0	non-MANE
GTEX-WY7C-1126-SM-3GS2X	heart_atrial_appendage	CALM1	ENST00000447653.7	1.123761671	730.894591371	0.001537515373991298	non-MANE
GTEX-WY7C-1126-SM-3GS2X_rep	heart_atrial_appendage	CALM1	ENST00000447653.7	2.494143864	755.0453697639999	0.00330330330319035	non-MANE
GTEX-WY7C-1126-SM-3GS2X_rep2	heart_atrial_appendage	CALM1	ENST00000447653.7	1.255654211	744.3518162109999	0.0016869095818046102	non-MANE
GTEX-WY7C-0726-SM-3GLGQ	liver	CALM1	ENST00000447653.7	0.618986673	840.790231473	7.361963184510158e-4	non-MANE
GTEX-WYJK-2426-SM-3H5V1	pancreas	CALM1	ENST00000447653.7	0.65695742	185.69996442000001	0.0035377358420713044	non-MANE
GTEX-WYVS-0526-SM-3H5V7	lung	CALM1	ENST00000447653.7	3.653447748	889.005619848	0.0041095890356966	non-MANE
GTEX-Y5LM-0426-SM-3YX99	liver	CALM1	ENST00000447653.7	2.223421458	485.976404558	0.004575163397124644	non-MANE
GTEX-Y5LM-0426-SM-3YX99_rep	liver	CALM1	ENST00000447653.7	2.783443521	478.951103121	0.005811540056724337	non-MANE
GTEX-Y5LM-0426-SM-3YX99_rep2	liver	CALM1	ENST00000447653.7	3.799756348	480.81532274799997	0.007902735558183301	non-MANE
GTEX-ZF29-2026-SM-4TVXH	liver	CALM1	ENST00000447653.7	0.464876165	228.951511065	0.0020304568545434073	non-MANE
GTEX-ZPU1-0826-SM-4UJSC	liver	CALM1	ENST00000447653.7	0.293445829	171.66580932899998	0.0017094017157348255	non-MANE
GTEX-ZT9X-0326-SM-4U9QG	lung	CALM1	ENST00000447653.7	3.389448477	1155.519476777	0.002933268149191153	non-MANE
GTEX-ZT9X-1826-SM-4V2KV	muscle_skeletal	CALM1	ENST00000447653.7	1.978369357	1570.966581857	0.0012593325535043651	non-MANE
GTEX-ZT9X-1826-SM-4V2KV_rep	muscle_skeletal	CALM1	ENST00000447653.7	1.015518722	1530.9670150220002	6.633184856601282e-4	non-MANE
GTEX-ZT9X-1826-SM-4V2KV_rep2	muscle_skeletal	CALM1	ENST00000447653.7	2.055552329	1548.344791729	0.001327580484644259	non-MANE
GTEX-ZVZP-0226-SM-4VEIO	heart_left_ventricle	CALM1	ENST00000447653.7	0.567124904	699.832131504	8.10372771511933e-4	non-MANE
GTEX-1192X-0011-R10a-SM-4RXXZ	brain_frontal_cortex_(ba9)	CALM1	ENST00000544280.6	4.360916	4499.438725899	9.692133320759195e-4	non-MANE
GTEX-11H98-0011-R11b-SM-4SFLZ	brain_cerebellar_hemisphere	CALM1	ENST00000544280.6	2.184451	5086.93021193	4.294242124409274e-4	non-MANE
GTEX-11TTK-0011-R7b-SM-4TVFS	brain_putamen_(basal_ganglia)	CALM1	ENST00000544280.6	0.9467182	2354.96158415	4.0201003972712725e-4	non-MANE
GTEX-1211K-0826-SM-7LDFQ	lung	CALM1	ENST00000544280.6	0	593.482206442	0	non-MANE
GTEX-1313W-0011-R7b-SM-4ZL3U	brain_putamen_(basal_ganglia)	CALM1	ENST00000544280.6	0	2641.4806711429997	0	non-MANE
GTEX-13QBU-0426-SM-5A4VT	heart_left_ventricle	CALM1	ENST00000544280.6	0	626.494084712	0	non-MANE
GTEX-13QJ3-0726-SM-7LDHS	muscle_skeletal	CALM1	ENST00000544280.6	1.255992	1062.1506821	0.001182498887555909	non-MANE
GTEX-13QJ3-0726-SM-7LDHS_rep	muscle_skeletal	CALM1	ENST00000544280.6	0.7002929	1068.296756994	6.555228174337079e-4	non-MANE
GTEX-13RTJ-0011-R7b-SM-5CTCB	brain_putamen_(basal_ganglia)	CALM1	ENST00000544280.6	1.845937	2834.621366564	6.512111359117996e-4	non-MANE
GTEX-13VXU-0011-R11b-SM-5BFQZ	brain_cerebellar_hemisphere	CALM1	ENST00000544280.6	0.387708	6495.272580453	5.9690797452715996e-5	non-MANE
GTEX-13X6J-0011-R10b-SM-5CEKT	brain_frontal_cortex_(ba9)	CALM1	ENST00000544280.6	0	4835.779045299	0	non-MANE
GTEX-145MH-0011-R3b-SM-5CTCM	brain_anterior_cingulate_cortex_(ba24)	CALM1	ENST00000544280.6	2.079279	5812.62371777	3.577178054108947e-4	non-MANE
GTEX-14BIL-0011-R10a-SM-5EQV4	brain_frontal_cortex_(ba9)	CALM1	ENST00000544280.6	0.2654551	3000.970237977	8.845642540558727e-5	non-MANE
GTEX-14BMU-0526-SM-5CA2F	lung	CALM1	ENST00000544280.6	0	1551.869265598	0	non-MANE
GTEX-14BMU-0526-SM-5CA2F_rep	lung	CALM1	ENST00000544280.6	0.7776263	1573.60449826	4.941688339477002e-4	non-MANE
GTEX-14BMU-0526-SM-5CA2F_rep2	lung	CALM1	ENST00000544280.6	0.227437	1562.7196189830001	1.4553922356718948e-4	non-MANE
GTEX-14C5O-0011-R7b-SM-5GUPO	brain_putamen_(basal_ganglia)	CALM1	ENST00000544280.6	1.504342	3785.675459294	3.973774340076549e-4	non-MANE
GTEX-14XAO-0926-SM-5YQWC	heart_atrial_appendage	CALM1	ENST00000544280.6	0	538.055520418	0	non-MANE
GTEX-15DCD-0011-R10b-SM-5S51M	brain_frontal_cortex_(ba9)	CALM1	ENST00000544280.6	0.7970449	3949.7558815909997	2.0179599040914462e-4	non-MANE
GTEX-15ER7-0011-R5b-SM-5S51V	brain_caudate_(basal_ganglia)	CALM1	ENST00000544280.6	3.144818	3331.759760223	9.438909844416611e-4	non-MANE
GTEX-15ER7-0011-R7a-SM-5QYP2	brain_putamen_(basal_ganglia)	CALM1	ENST00000544280.6	0	1894.087096112	0	non-MANE
GTEX-15RIE-1726-SM-5V7WB	heart_left_ventricle	CALM1	ENST00000544280.6	0	591.539639364	0	non-MANE
GTEX-17F97-0011-R11b-SM-63KY2	brain_cerebellar_hemisphere	CALM1	ENST00000544280.6	1.68533	4355.454037422	3.8694702906279536e-4	non-MANE
GTEX-17MFQ-1926-SM-6659L	muscle_skeletal	CALM1	ENST00000544280.6	0.596235	1422.318630601	4.1919931805158256e-4	non-MANE
GTEX-1C64N-0326-SM-6ZHT1	muscle_skeletal	CALM1	ENST00000544280.6	3.571954	3325.092699704	0.0010742419302529446	non-MANE
GTEX-1GN1W-0226-SM-7AGLJ	heart_atrial_appendage	CALM1	ENST00000544280.6	0.3470894	687.584125425	5.047955401609394e-4	non-MANE
GTEX-1GN1W-0226-SM-7AGLJ_rep	heart_atrial_appendage	CALM1	ENST00000544280.6	0	679.9998529	0	non-MANE
GTEX-1H11D-1226-SM-9P6XJ	heart_left_ventricle	CALM1	ENST00000544280.6	0	783.737940191	0	non-MANE
GTEX-1H3NZ-0011-R11b-SM-AUNOV	brain_cerebellar_hemisphere	CALM1	ENST00000544280.6	0.2825947	3717.533055031	7.601672824874006e-5	non-MANE
GTEX-1HBPH-0226-SM-7LLUW	heart_atrial_appendage	CALM1	ENST00000544280.6	0.4296956	496.083539647	8.661758870406386e-4	non-MANE
GTEX-1I6K7-0626-SM-AAEQW	heart_left_ventricle	CALM1	ENST00000544280.6	0	480.355153193	0	non-MANE
GTEX-1I6K7-1226-SM-AAEQX	lung	CALM1	ENST00000544280.6	0.2717154	733.359943721	3.705075554322498e-4	non-MANE
GTEX-1IDJD-1226-SM-AXRWG	adipose_subcutaneous	CALM1	ENST00000544280.6	0.7743258	610.1687570329999	0.0012690354776033247	non-MANE
GTEX-1IDJD-0226-SM-AML89	heart_atrial_appendage	CALM1	ENST00000544280.6	0.2259506	635.598916957	3.554924245021742e-4	non-MANE
GTEX-1IDJF-0826-SM-ABADH	heart_atrial_appendage	CALM1	ENST00000544280.6	0.654591	754.4161158850001	8.676789721440456e-4	non-MANE
GTEX-1IDJU-0726-SM-BXZK2	heart_left_ventricle	CALM1	ENST00000544280.6	0	655.815172597	0	non-MANE
GTEX-1KXAM-0426-SM-CYKMP	lung	CALM1	ENST00000544280.6	0	659.427976324	0	non-MANE
GTEX-1KXAM-2426-SM-CYKMT	muscle_skeletal	CALM1	ENST00000544280.6	1.923135	1467.736340364	0.0013102727970359179	non-MANE
GTEX-1LVA9-0326-SM-CYRXA	muscle_skeletal	CALM1	ENST00000544280.6	0.1665553	511.49131599	3.2562683821450505e-4	non-MANE
GTEX-OHPL-0326-SM-DPSB8	heart_left_ventricle	CALM1	ENST00000544280.6	0	586.625822376	0	non-MANE
GTEX-Q2AG-0011-R11A-SM-2EBL2	brain_cerebellar_hemisphere	CALM1	ENST00000544280.6	1.111462	8133.679995261	1.3664933961596488e-4	non-MANE
GTEX-Q2AG-0011-R11A-SM-2EBL2_rep	brain_cerebellar_hemisphere	CALM1	ENST00000544280.6	1.716536	8197.316471422	2.0940218740904976e-4	non-MANE
GTEX-Q2AG-0011-R11A-SM-2EBL2_rep2	brain_cerebellar_hemisphere	CALM1	ENST00000544280.6	1.491752	8459.724491212999	1.763357662001242e-4	non-MANE
GTEX-QDT8-0011-R10A-SM-2FKJB	brain_frontal_cortex_(ba9)	CALM1	ENST00000544280.6	1.591961	6791.3066204960005	2.3441159249024333e-4	non-MANE
GTEX-R53T-0326-SM-2K8S4	liver	CALM1	ENST00000544280.6	0	290.31699150000003	0	non-MANE
GTEX-S4P3-1326-SM-2QRBQ	breast_mammary_tissue	CALM1	ENST00000544280.6	0	295.292719052	0	non-MANE
GTEX-T5JC-0011-R11A-SM-2TT24	brain_cerebellar_hemisphere	CALM1	ENST00000544280.6	0.9422142	6085.573019861001	1.5482752354214967e-4	non-MANE
GTEX-T5JC-0011-R10A-SM-2TT23	brain_frontal_cortex_(ba9)	CALM1	ENST00000544280.6	0	710.8330964	0	non-MANE
GTEX-T5JC-0011-R7A-SM-2TT1Z	brain_putamen_(basal_ganglia)	CALM1	ENST00000544280.6	1.300461	1849.689233196	7.030699950353219e-4	non-MANE
GTEX-UTHO-2426-SM-38ZXF	liver	CALM1	ENST00000544280.6	0	328.3408251	0	non-MANE
GTEX-WY7C-1126-SM-3GS2X	heart_atrial_appendage	CALM1	ENST00000544280.6	0	730.894591371	0	non-MANE
GTEX-WY7C-1126-SM-3GS2X_rep	heart_atrial_appendage	CALM1	ENST00000544280.6	0	755.0453697639999	0	non-MANE
GTEX-WY7C-1126-SM-3GS2X_rep2	heart_atrial_appendage	CALM1	ENST00000544280.6	0	744.3518162109999	0	non-MANE
GTEX-WY7C-0726-SM-3GLGQ	liver	CALM1	ENST00000544280.6	0	840.790231473	0	non-MANE
GTEX-WYJK-2426-SM-3H5V1	pancreas	CALM1	ENST00000544280.6	0	185.69996442000001	0	non-MANE
GTEX-WYVS-0526-SM-3H5V7	lung	CALM1	ENST00000544280.6	1.014847	889.005619848	0.0011415529636061425	non-MANE
GTEX-Y5LM-0426-SM-3YX99	liver	CALM1	ENST00000544280.6	0	485.976404558	0	non-MANE
GTEX-Y5LM-0426-SM-3YX99_rep	liver	CALM1	ENST00000544280.6	0	478.951103121	0	non-MANE
GTEX-Y5LM-0426-SM-3YX99_rep2	liver	CALM1	ENST00000544280.6	0	480.81532274799997	0	non-MANE
GTEX-ZF29-2026-SM-4TVXH	liver	CALM1	ENST00000544280.6	0	228.951511065	0	non-MANE
GTEX-ZPU1-0826-SM-4UJSC	liver	CALM1	ENST00000544280.6	0	171.66580932899998	0	non-MANE
GTEX-ZT9X-0326-SM-4U9QG	lung	CALM1	ENST00000544280.6	0.5649081	1155.519476777	4.888780426061307e-4	non-MANE
GTEX-ZT9X-1826-SM-4V2KV	muscle_skeletal	CALM1	ENST00000544280.6	0.5652484	1570.966581857	3.5980930882172817e-4	non-MANE
GTEX-ZT9X-1826-SM-4V2KV_rep	muscle_skeletal	CALM1	ENST00000544280.6	0.8704446	1530.9670150220002	5.685586896772506e-4	non-MANE
GTEX-ZT9X-1826-SM-4V2KV_rep2	muscle_skeletal	CALM1	ENST00000544280.6	0.6851841	1548.344791729	4.425268219715268e-4	non-MANE
GTEX-ZVZP-0226-SM-4VEIO	heart_left_ventricle	CALM1	ENST00000544280.6	0	699.832131504	0	non-MANE
GTEX-1192X-0011-R10a-SM-4RXXZ	brain_frontal_cortex_(ba9)	CALM1	ENST00000553422.1	0.2565244	4499.438725899	5.701253325741106e-5	non-MANE
GTEX-11H98-0011-R11b-SM-4SFLZ	brain_cerebellar_hemisphere	CALM1	ENST00000553422.1	0.4368901	5086.93021193	8.588482282996414e-5	non-MANE
GTEX-11TTK-0011-R7b-SM-4TVFS	brain_putamen_(basal_ganglia)	CALM1	ENST00000553422.1	0	2354.96158415	0	non-MANE
GTEX-1211K-0826-SM-7LDFQ	lung	CALM1	ENST00000553422.1	0	593.482206442	0	non-MANE
GTEX-1313W-0011-R7b-SM-4ZL3U	brain_putamen_(basal_ganglia)	CALM1	ENST00000553422.1	0	2641.4806711429997	0	non-MANE
GTEX-13QBU-0426-SM-5A4VT	heart_left_ventricle	CALM1	ENST00000553422.1	0.4213141	626.494084712	6.724949369532812e-4	non-MANE
GTEX-13QJ3-0726-SM-7LDHS	muscle_skeletal	CALM1	ENST00000553422.1	0	1062.1506821	0	non-MANE
GTEX-13QJ3-0726-SM-7LDHS_rep	muscle_skeletal	CALM1	ENST00000553422.1	0	1068.296756994	0	non-MANE
GTEX-13RTJ-0011-R7b-SM-5CTCB	brain_putamen_(basal_ganglia)	CALM1	ENST00000553422.1	0	2834.621366564	0	non-MANE
GTEX-13VXU-0011-R11b-SM-5BFQZ	brain_cerebellar_hemisphere	CALM1	ENST00000553422.1	0	6495.272580453	0	non-MANE
GTEX-13X6J-0011-R10b-SM-5CEKT	brain_frontal_cortex_(ba9)	CALM1	ENST00000553422.1	0	4835.779045299	0	non-MANE
GTEX-145MH-0011-R3b-SM-5CTCM	brain_anterior_cingulate_cortex_(ba24)	CALM1	ENST00000553422.1	0.5198197	5812.62371777	8.942944275075621e-5	non-MANE
GTEX-14BIL-0011-R10a-SM-5EQV4	brain_frontal_cortex_(ba9)	CALM1	ENST00000553422.1	0	3000.970237977	0	non-MANE
GTEX-14BMU-0526-SM-5CA2F	lung	CALM1	ENST00000553422.1	0.2944165	1551.869265598	1.8971733413803324e-4	non-MANE
GTEX-14BMU-0526-SM-5CA2F_rep	lung	CALM1	ENST00000553422.1	0	1573.60449826	0	non-MANE
GTEX-14BMU-0526-SM-5CA2F_rep2	lung	CALM1	ENST00000553422.1	0	1562.7196189830001	0	non-MANE
GTEX-14C5O-0011-R7b-SM-5GUPO	brain_putamen_(basal_ganglia)	CALM1	ENST00000553422.1	0	3785.675459294	0	non-MANE
GTEX-14XAO-0926-SM-5YQWC	heart_atrial_appendage	CALM1	ENST00000553422.1	0	538.055520418	0	non-MANE
GTEX-15DCD-0011-R10b-SM-5S51M	brain_frontal_cortex_(ba9)	CALM1	ENST00000553422.1	0	3949.7558815909997	0	non-MANE
GTEX-15ER7-0011-R5b-SM-5S51V	brain_caudate_(basal_ganglia)	CALM1	ENST00000553422.1	0.3494242	3331.759760223	1.0487676937925816e-4	non-MANE
GTEX-15ER7-0011-R7a-SM-5QYP2	brain_putamen_(basal_ganglia)	CALM1	ENST00000553422.1	0.4148242	1894.087096112	2.1901009771488927e-4	non-MANE
GTEX-15RIE-1726-SM-5V7WB	heart_left_ventricle	CALM1	ENST00000553422.1	0	591.539639364	0	non-MANE
GTEX-17F97-0011-R11b-SM-63KY2	brain_cerebellar_hemisphere	CALM1	ENST00000553422.1	0	4355.454037422	0	non-MANE
GTEX-17MFQ-1926-SM-6659L	muscle_skeletal	CALM1	ENST00000553422.1	0	1422.318630601	0	non-MANE
GTEX-1C64N-0326-SM-6ZHT1	muscle_skeletal	CALM1	ENST00000553422.1	0	3325.092699704	0	non-MANE
GTEX-1GN1W-0226-SM-7AGLJ	heart_atrial_appendage	CALM1	ENST00000553422.1	0	687.584125425	0	non-MANE
GTEX-1GN1W-0226-SM-7AGLJ_rep	heart_atrial_appendage	CALM1	ENST00000553422.1	0	679.9998529	0	non-MANE
GTEX-1H11D-1226-SM-9P6XJ	heart_left_ventricle	CALM1	ENST00000553422.1	0	783.737940191	0	non-MANE
GTEX-1H3NZ-0011-R11b-SM-AUNOV	brain_cerebellar_hemisphere	CALM1	ENST00000553422.1	0.5651894	3717.533055031	1.5203345649748013e-4	non-MANE
GTEX-1HBPH-0226-SM-7LLUW	heart_atrial_appendage	CALM1	ENST00000553422.1	0	496.083539647	0	non-MANE
GTEX-1I6K7-0626-SM-AAEQW	heart_left_ventricle	CALM1	ENST00000553422.1	0	480.355153193	0	non-MANE
GTEX-1I6K7-1226-SM-AAEQX	lung	CALM1	ENST00000553422.1	0	733.359943721	0	non-MANE
GTEX-1IDJD-1226-SM-AXRWG	adipose_subcutaneous	CALM1	ENST00000553422.1	0	610.1687570329999	0	non-MANE
GTEX-1IDJD-0226-SM-AML89	heart_atrial_appendage	CALM1	ENST00000553422.1	0	635.598916957	0	non-MANE
GTEX-1IDJF-0826-SM-ABADH	heart_atrial_appendage	CALM1	ENST00000553422.1	0	754.4161158850001	0	non-MANE
GTEX-1IDJU-0726-SM-BXZK2	heart_left_ventricle	CALM1	ENST00000553422.1	0	655.815172597	0	non-MANE
GTEX-1KXAM-0426-SM-CYKMP	lung	CALM1	ENST00000553422.1	0.2815662	659.427976324	4.2698552398337536e-4	non-MANE
GTEX-1KXAM-2426-SM-CYKMT	muscle_skeletal	CALM1	ENST00000553422.1	0	1467.736340364	0	non-MANE
GTEX-1LVA9-0326-SM-CYRXA	muscle_skeletal	CALM1	ENST00000553422.1	0	511.49131599	0	non-MANE
GTEX-OHPL-0326-SM-DPSB8	heart_left_ventricle	CALM1	ENST00000553422.1	0	586.625822376	0	non-MANE
GTEX-Q2AG-0011-R11A-SM-2EBL2	brain_cerebellar_hemisphere	CALM1	ENST00000553422.1	0	8133.679995261	0	non-MANE
GTEX-Q2AG-0011-R11A-SM-2EBL2_rep	brain_cerebellar_hemisphere	CALM1	ENST00000553422.1	0	8197.316471422	0	non-MANE
GTEX-Q2AG-0011-R11A-SM-2EBL2_rep2	brain_cerebellar_hemisphere	CALM1	ENST00000553422.1	0	8459.724491212999	0	non-MANE
GTEX-QDT8-0011-R10A-SM-2FKJB	brain_frontal_cortex_(ba9)	CALM1	ENST00000553422.1	0.4548461	6791.3066204960005	6.697475543620507e-5	non-MANE
GTEX-R53T-0326-SM-2K8S4	liver	CALM1	ENST00000553422.1	0	290.31699150000003	0	non-MANE
GTEX-S4P3-1326-SM-2QRBQ	breast_mammary_tissue	CALM1	ENST00000553422.1	0	295.292719052	0	non-MANE
GTEX-T5JC-0011-R11A-SM-2TT24	brain_cerebellar_hemisphere	CALM1	ENST00000553422.1	0.1884428	6085.573019861001	3.0965498135507404e-5	non-MANE
GTEX-T5JC-0011-R10A-SM-2TT23	brain_frontal_cortex_(ba9)	CALM1	ENST00000553422.1	0	710.8330964	0	non-MANE
GTEX-T5JC-0011-R7A-SM-2TT1Z	brain_putamen_(basal_ganglia)	CALM1	ENST00000553422.1	0	1849.689233196	0	non-MANE
GTEX-UTHO-2426-SM-38ZXF	liver	CALM1	ENST00000553422.1	0	328.3408251	0	non-MANE
GTEX-WY7C-1126-SM-3GS2X	heart_atrial_appendage	CALM1	ENST00000553422.1	0	730.894591371	0	non-MANE
GTEX-WY7C-1126-SM-3GS2X_rep	heart_atrial_appendage	CALM1	ENST00000553422.1	0	755.0453697639999	0	non-MANE
GTEX-WY7C-1126-SM-3GS2X_rep2	heart_atrial_appendage	CALM1	ENST00000553422.1	0	744.3518162109999	0	non-MANE
GTEX-WY7C-0726-SM-3GLGQ	liver	CALM1	ENST00000553422.1	0.2063289	840.790231473	2.45398783521221e-4	non-MANE
GTEX-WYJK-2426-SM-3H5V1	pancreas	CALM1	ENST00000553422.1	0	185.69996442000001	0	non-MANE
GTEX-WYVS-0526-SM-3H5V7	lung	CALM1	ENST00000553422.1	0	889.005619848	0	non-MANE
GTEX-Y5LM-0426-SM-3YX99	liver	CALM1	ENST00000553422.1	0	485.976404558	0	non-MANE
GTEX-Y5LM-0426-SM-3YX99_rep	liver	CALM1	ENST00000553422.1	0	478.951103121	0	non-MANE
GTEX-Y5LM-0426-SM-3YX99_rep2	liver	CALM1	ENST00000553422.1	0	480.81532274799997	0	non-MANE
GTEX-ZF29-2026-SM-4TVXH	liver	CALM1	ENST00000553422.1	0	228.951511065	0	non-MANE
GTEX-ZPU1-0826-SM-4UJSC	liver	CALM1	ENST00000553422.1	0	171.66580932899998	0	non-MANE
GTEX-ZT9X-0326-SM-4U9QG	lung	CALM1	ENST00000553422.1	0	1155.519476777	0	non-MANE
GTEX-ZT9X-1826-SM-4V2KV	muscle_skeletal	CALM1	ENST00000553422.1	0	1570.966581857	0	non-MANE
GTEX-ZT9X-1826-SM-4V2KV_rep	muscle_skeletal	CALM1	ENST00000553422.1	0	1530.9670150220002	0	non-MANE
GTEX-ZT9X-1826-SM-4V2KV_rep2	muscle_skeletal	CALM1	ENST00000553422.1	0	1548.344791729	0	non-MANE
GTEX-ZVZP-0226-SM-4VEIO	heart_left_ventricle	CALM1	ENST00000553422.1	0	699.832131504	0	non-MANE
GTEX-1192X-0011-R10a-SM-4RXXZ	brain_frontal_cortex_(ba9)	CALM1	ENST00000553542.5	6.156587	4499.438725899	0.0013683011093277857	non-MANE
GTEX-11H98-0011-R11b-SM-4SFLZ	brain_cerebellar_hemisphere	CALM1	ENST00000553542.5	41.50456	5086.93021193	0.0081590582671377	non-MANE
GTEX-11TTK-0011-R7b-SM-4TVFS	brain_putamen_(basal_ganglia)	CALM1	ENST00000553542.5	3.786873	2354.96158415	0.0016080402438355844	non-MANE
GTEX-1211K-0826-SM-7LDFQ	lung	CALM1	ENST00000553542.5	6.409095	593.482206442	0.010799135897305709	non-MANE
GTEX-1313W-0011-R7b-SM-4ZL3U	brain_putamen_(basal_ganglia)	CALM1	ENST00000553542.5	2.458716	2641.4806711429997	9.308097639556395e-4	non-MANE
GTEX-13QBU-0426-SM-5A4VT	heart_left_ventricle	CALM1	ENST00000553542.5	5.477083	626.494084712	0.008742433701537376	non-MANE
GTEX-13QJ3-0726-SM-7LDHS	muscle_skeletal	CALM1	ENST00000553542.5	12.97859	1062.1506821	0.012219160820327077	non-MANE
GTEX-13QJ3-0726-SM-7LDHS_rep	muscle_skeletal	CALM1	ENST00000553542.5	13.30556	1068.296756994	0.012454928757286054	non-MANE
GTEX-13RTJ-0011-R7b-SM-5CTCB	brain_putamen_(basal_ganglia)	CALM1	ENST00000553542.5	7.383749	2834.621366564	0.0026048448964280007	non-MANE
GTEX-13VXU-0011-R11b-SM-5BFQZ	brain_cerebellar_hemisphere	CALM1	ENST00000553542.5	23.06863	6495.272580453	0.003551603064269109	non-MANE
GTEX-13X6J-0011-R10b-SM-5CEKT	brain_frontal_cortex_(ba9)	CALM1	ENST00000553542.5	6.650776	4835.779045299	0.001375326692493407	non-MANE
GTEX-145MH-0011-R3b-SM-5CTCM	brain_anterior_cingulate_cortex_(ba24)	CALM1	ENST00000553542.5	8.317115	5812.62371777	0.0014308710496042296	non-MANE
GTEX-14BIL-0011-R10a-SM-5EQV4	brain_frontal_cortex_(ba9)	CALM1	ENST00000553542.5	6.636378	3000.970237977	0.002211410801752464	non-MANE
GTEX-14BMU-0526-SM-5CA2F	lung	CALM1	ENST00000553542.5	9.715744	1551.869265598	0.006260671704363008	non-MANE
GTEX-14BMU-0526-SM-5CA2F_rep	lung	CALM1	ENST00000553542.5	12.28649	1573.60449826	0.007807864055793997	non-MANE
GTEX-14BMU-0526-SM-5CA2F_rep2	lung	CALM1	ENST00000553542.5	9.779791	1562.7196189830001	0.0062581866133891466	non-MANE
GTEX-14C5O-0011-R7b-SM-5GUPO	brain_putamen_(basal_ganglia)	CALM1	ENST00000553542.5	7.772431	3785.675459294	0.0020531160379631433	non-MANE
GTEX-14XAO-0926-SM-5YQWC	heart_atrial_appendage	CALM1	ENST00000553542.5	2.993733	538.055520418	0.005563985288496351	non-MANE
GTEX-15DCD-0011-R10b-SM-5S51M	brain_frontal_cortex_(ba9)	CALM1	ENST00000553542.5	10.36158	3949.7558815909997	0.0026233469385521253	non-MANE
GTEX-15ER7-0011-R5b-SM-5S51V	brain_caudate_(basal_ganglia)	CALM1	ENST00000553542.5	8.386181	3331.759760223	0.0025170425251305334	non-MANE
GTEX-15ER7-0011-R7a-SM-5QYP2	brain_putamen_(basal_ganglia)	CALM1	ENST00000553542.5	6.637186	1894.087096112	0.003504160929887637	non-MANE
GTEX-15RIE-1726-SM-5V7WB	heart_left_ventricle	CALM1	ENST00000553542.5	0.8958197	591.539639364	0.0015143865945537478	non-MANE
GTEX-17F97-0011-R11b-SM-63KY2	brain_cerebellar_hemisphere	CALM1	ENST00000553542.5	13.48264	4355.454037422	0.003095576232502363	non-MANE
GTEX-17MFQ-1926-SM-6659L	muscle_skeletal	CALM1	ENST00000553542.5	11.17941	1422.318630601	0.007859989850007201	non-MANE
GTEX-1C64N-0326-SM-6ZHT1	muscle_skeletal	CALM1	ENST00000553542.5	30.16317	3325.092699704	0.009071377168728297	non-MANE
GTEX-1GN1W-0226-SM-7AGLJ	heart_atrial_appendage	CALM1	ENST00000553542.5	3.470894	687.584125425	0.005047955401609394	non-MANE
GTEX-1GN1W-0226-SM-7AGLJ_rep	heart_atrial_appendage	CALM1	ENST00000553542.5	4.096385	679.9998529	0.006024096891389196	non-MANE
GTEX-1H11D-1226-SM-9P6XJ	heart_left_ventricle	CALM1	ENST00000553542.5	1.39356	783.737940191	0.0017780943457457016	non-MANE
GTEX-1H3NZ-0011-R11b-SM-AUNOV	brain_cerebellar_hemisphere	CALM1	ENST00000553542.5	17.80347	3717.533055031	0.004789054928753428	non-MANE
GTEX-1HBPH-0226-SM-7LLUW	heart_atrial_appendage	CALM1	ENST00000553542.5	1.93363	496.083539647	0.0038977910885249693	non-MANE
GTEX-1I6K7-0626-SM-AAEQW	heart_left_ventricle	CALM1	ENST00000553542.5	2.152129	480.355153193	0.004480287107766916	non-MANE
GTEX-1I6K7-1226-SM-AAEQX	lung	CALM1	ENST00000553542.5	6.792886	733.359943721	0.009262690249393128	non-MANE
GTEX-1IDJD-1226-SM-AXRWG	adipose_subcutaneous	CALM1	ENST00000553542.5	5.420281	610.1687570329999	0.008883248998779618	non-MANE
GTEX-1IDJD-0226-SM-AML89	heart_atrial_appendage	CALM1	ENST00000553542.5	1.355703	635.598916957	0.002132953603021506	non-MANE
GTEX-1IDJF-0826-SM-ABADH	heart_atrial_appendage	CALM1	ENST00000553542.5	1.636477	754.4161158850001	0.002169196767595905	non-MANE
GTEX-1IDJU-0726-SM-BXZK2	heart_left_ventricle	CALM1	ENST00000553542.5	4.6103	655.815172597	0.007029877002911368	non-MANE
GTEX-1KXAM-0426-SM-CYKMP	lung	CALM1	ENST00000553542.5	5.91289	659.427976324	0.008966695700357715	non-MANE
GTEX-1KXAM-2426-SM-CYKMT	muscle_skeletal	CALM1	ENST00000553542.5	25.00075	1467.736340364	0.017033542954860537	non-MANE
GTEX-1LVA9-0326-SM-CYRXA	muscle_skeletal	CALM1	ENST00000553542.5	6.828767	511.49131599	0.013350699780274485	non-MANE
GTEX-OHPL-0326-SM-DPSB8	heart_left_ventricle	CALM1	ENST00000553542.5	0.9900858	586.625822376	0.0016877637537159095	non-MANE
GTEX-Q2AG-0011-R11A-SM-2EBL2	brain_cerebellar_hemisphere	CALM1	ENST00000553542.5	29.73161	8133.679995261	0.00365537001914543	non-MANE
GTEX-Q2AG-0011-R11A-SM-2EBL2_rep	brain_cerebellar_hemisphere	CALM1	ENST00000553542.5	30.21103	8197.316471422	0.0036854780592311632	non-MANE
GTEX-Q2AG-0011-R11A-SM-2EBL2_rep2	brain_cerebellar_hemisphere	CALM1	ENST00000553542.5	42.0674	8459.724491212999	0.0049726678503176835	non-MANE
GTEX-QDT8-0011-R10A-SM-2FKJB	brain_frontal_cortex_(ba9)	CALM1	ENST00000553542.5	27.51819	6791.3066204960005	0.004051972843775124	non-MANE
GTEX-R53T-0326-SM-2K8S4	liver	CALM1	ENST00000553542.5	1.611753	290.31699150000003	0.005551700545229713	non-MANE
GTEX-S4P3-1326-SM-2QRBQ	breast_mammary_tissue	CALM1	ENST00000553542.5	1.819052	295.292719052	0.006160165431236628	non-MANE
GTEX-T5JC-0011-R11A-SM-2TT24	brain_cerebellar_hemisphere	CALM1	ENST00000553542.5	17.52518	6085.573019861001	0.0028797912608729635	non-MANE
GTEX-T5JC-0011-R10A-SM-2TT23	brain_frontal_cortex_(ba9)	CALM1	ENST00000553542.5	0	710.8330964	0	non-MANE
GTEX-T5JC-0011-R7A-SM-2TT1Z	brain_putamen_(basal_ganglia)	CALM1	ENST00000553542.5	5.201845	1849.689233196	0.002812280520772644	non-MANE
GTEX-UTHO-2426-SM-38ZXF	liver	CALM1	ENST00000553542.5	1.72811	328.3408251	0.005263159095350644	non-MANE
GTEX-WY7C-1126-SM-3GS2X	heart_atrial_appendage	CALM1	ENST00000553542.5	1.123762	730.894591371	0.0015375158241246055	non-MANE
GTEX-WY7C-1126-SM-3GS2X_rep	heart_atrial_appendage	CALM1	ENST00000553542.5	3.174365	755.0453697639999	0.004204204312903995	non-MANE
GTEX-WY7C-1126-SM-3GS2X_rep2	heart_atrial_appendage	CALM1	ENST00000553542.5	1.757916	744.3518162109999	0.002361673555051402	non-MANE
GTEX-WY7C-0726-SM-3GLGQ	liver	CALM1	ENST00000553542.5	5.57088	840.790231473	0.006625766798265776	non-MANE
GTEX-WYJK-2426-SM-3H5V1	pancreas	CALM1	ENST00000553542.5	1.532901	185.69996442000001	0.008254718867543873	non-MANE
GTEX-WYVS-0526-SM-3H5V7	lung	CALM1	ENST00000553542.5	7.509865	889.005619848	0.008447488781099063	non-MANE
GTEX-Y5LM-0426-SM-3YX99	liver	CALM1	ENST00000553542.5	6.352633	485.976404558	0.013071895961240707	non-MANE
GTEX-Y5LM-0426-SM-3YX99_rep	liver	CALM1	ENST00000553542.5	6.560974	478.951103121	0.013698630104924229	non-MANE
GTEX-Y5LM-0426-SM-3YX99_rep2	liver	CALM1	ENST00000553542.5	7.891802	480.81532274799997	0.016413374588180856	non-MANE
GTEX-ZF29-2026-SM-4TVXH	liver	CALM1	ENST00000553542.5	6.508266	228.951511065	0.02842639460960921	non-MANE
GTEX-ZPU1-0826-SM-4UJSC	liver	CALM1	ENST00000553542.5	2.641012	171.66580932899998	0.015384612756163124	non-MANE
GTEX-ZT9X-0326-SM-4U9QG	lung	CALM1	ENST00000553542.5	7.343805	1155.519476777	0.006355414294256208	non-MANE
GTEX-ZT9X-1826-SM-4V2KV	muscle_skeletal	CALM1	ENST00000553542.5	7.913477	1570.966581857	0.005037329941573728	non-MANE
GTEX-ZT9X-1826-SM-4V2KV_rep	muscle_skeletal	CALM1	ENST00000553542.5	11.17071	1530.9670150220002	0.00729650599287371	non-MANE
GTEX-ZT9X-1826-SM-4V2KV_rep2	muscle_skeletal	CALM1	ENST00000553542.5	11.64813	1548.344791729	0.007522956167271251	non-MANE
GTEX-ZVZP-0226-SM-4VEIO	heart_left_ventricle	CALM1	ENST00000553542.5	1.701375	699.832131504	0.0024311187260630594	non-MANE
GTEX-1192X-0011-R10a-SM-4RXXZ	brain_frontal_cortex_(ba9)	CALM1	ENST00000553630.1	2.052196	4499.438725899	4.5610044385924284e-4	non-MANE
GTEX-11H98-0011-R11b-SM-4SFLZ	brain_cerebellar_hemisphere	CALM1	ENST00000553630.1	0.4368901	5086.93021193	8.588482282996414e-5	non-MANE
GTEX-11TTK-0011-R7b-SM-4TVFS	brain_putamen_(basal_ganglia)	CALM1	ENST00000553630.1	0	2354.96158415	0	non-MANE
GTEX-1211K-0826-SM-7LDFQ	lung	CALM1	ENST00000553630.1	0.854546	593.482206442	0.001439884786307428	non-MANE
GTEX-1313W-0011-R7b-SM-4ZL3U	brain_putamen_(basal_ganglia)	CALM1	ENST00000553630.1	0.819572	2641.4806711429997	3.102699213185465e-4	non-MANE
GTEX-13QBU-0426-SM-5A4VT	heart_left_ventricle	CALM1	ENST00000553630.1	0.8426282	626.494084712	0.0013449898739065623	non-MANE
GTEX-13QJ3-0726-SM-7LDHS	muscle_skeletal	CALM1	ENST00000553630.1	0	1062.1506821	0	non-MANE
GTEX-13QJ3-0726-SM-7LDHS_rep	muscle_skeletal	CALM1	ENST00000553630.1	0.3501464	1068.296756994	3.277613619133795e-4	non-MANE
GTEX-13RTJ-0011-R7b-SM-5CTCB	brain_putamen_(basal_ganglia)	CALM1	ENST00000553630.1	0	2834.621366564	0	non-MANE
GTEX-13VXU-0011-R11b-SM-5BFQZ	brain_cerebellar_hemisphere	CALM1	ENST00000553630.1	1.550832	6495.272580453	2.3876318981086398e-4	non-MANE
GTEX-13X6J-0011-R10b-SM-5CEKT	brain_frontal_cortex_(ba9)	CALM1	ENST00000553630.1	1.330155	4835.779045299	2.750652971402988e-4	non-MANE
GTEX-145MH-0011-R3b-SM-5CTCM	brain_anterior_cingulate_cortex_(ba24)	CALM1	ENST00000553630.1	2.079279	5812.62371777	3.577178054108947e-4	non-MANE
GTEX-14BIL-0011-R10a-SM-5EQV4	brain_frontal_cortex_(ba9)	CALM1	ENST00000553630.1	0.7963654	3000.970237977	2.653693095393182e-4	non-MANE
GTEX-14BMU-0526-SM-5CA2F	lung	CALM1	ENST00000553630.1	0.8832494	1551.869265598	5.691519379756819e-4	non-MANE
GTEX-14BMU-0526-SM-5CA2F_rep	lung	CALM1	ENST00000553630.1	0.7776263	1573.60449826	4.941688339477002e-4	non-MANE
GTEX-14BMU-0526-SM-5CA2F_rep2	lung	CALM1	ENST00000553630.1	2.27437	1562.7196189830001	0.0014553922356718946	non-MANE
GTEX-14C5O-0011-R7b-SM-5GUPO	brain_putamen_(basal_ganglia)	CALM1	ENST00000553630.1	1.755065	3785.675459294	4.6360683023982896e-4	non-MANE
GTEX-14XAO-0926-SM-5YQWC	heart_atrial_appendage	CALM1	ENST00000553630.1	0	538.055520418	0	non-MANE
GTEX-15DCD-0011-R10b-SM-5S51M	brain_frontal_cortex_(ba9)	CALM1	ENST00000553630.1	1.195567	3949.7558815909997	3.0269389700064557e-4	non-MANE
GTEX-15ER7-0011-R5b-SM-5S51V	brain_caudate_(basal_ganglia)	CALM1	ENST00000553630.1	0.6988484	3331.759760223	2.097535387585163e-4	non-MANE
GTEX-15ER7-0011-R7a-SM-5QYP2	brain_putamen_(basal_ganglia)	CALM1	ENST00000553630.1	0	1894.087096112	0	non-MANE
GTEX-15RIE-1726-SM-5V7WB	heart_left_ventricle	CALM1	ENST00000553630.1	0	591.539639364	0	non-MANE
GTEX-17F97-0011-R11b-SM-63KY2	brain_cerebellar_hemisphere	CALM1	ENST00000553630.1	1.68533	4355.454037422	3.8694702906279536e-4	non-MANE
GTEX-17MFQ-1926-SM-6659L	muscle_skeletal	CALM1	ENST00000553630.1	0.4471763	1422.318630601	3.14399523692554e-4	non-MANE
GTEX-1C64N-0326-SM-6ZHT1	muscle_skeletal	CALM1	ENST00000553630.1	1.587535	3325.092699704	4.774408244742537e-4	non-MANE
GTEX-1GN1W-0226-SM-7AGLJ	heart_atrial_appendage	CALM1	ENST00000553630.1	0.6941788	687.584125425	0.0010095910803218787	non-MANE
GTEX-1GN1W-0226-SM-7AGLJ_rep	heart_atrial_appendage	CALM1	ENST00000553630.1	0	679.9998529	0	non-MANE
GTEX-1H11D-1226-SM-9P6XJ	heart_left_ventricle	CALM1	ENST00000553630.1	0.2787119	783.737940191	3.556187415554705e-4	non-MANE
GTEX-1H3NZ-0011-R11b-SM-AUNOV	brain_cerebellar_hemisphere	CALM1	ENST00000553630.1	0.5651894	3717.533055031	1.5203345649748013e-4	non-MANE
GTEX-1HBPH-0226-SM-7LLUW	heart_atrial_appendage	CALM1	ENST00000553630.1	0.2148478	496.083539647	4.330879435203193e-4	non-MANE
GTEX-1I6K7-0626-SM-AAEQW	heart_left_ventricle	CALM1	ENST00000553630.1	0.4304258	480.355153193	8.960574215533834e-4	non-MANE
GTEX-1I6K7-1226-SM-AAEQX	lung	CALM1	ENST00000553630.1	0	733.359943721	0	non-MANE
GTEX-1IDJD-1226-SM-AXRWG	adipose_subcutaneous	CALM1	ENST00000553630.1	0	610.1687570329999	0	non-MANE
GTEX-1IDJD-0226-SM-AML89	heart_atrial_appendage	CALM1	ENST00000553630.1	0.4519011	635.598916957	7.109846916724251e-4	non-MANE
GTEX-1IDJF-0826-SM-ABADH	heart_atrial_appendage	CALM1	ENST00000553630.1	0.3272955	754.4161158850001	4.338394860720228e-4	non-MANE
GTEX-1IDJU-0726-SM-BXZK2	heart_left_ventricle	CALM1	ENST00000553630.1	1.728862	655.815172597	0.0026362031136818328	non-MANE
GTEX-1KXAM-0426-SM-CYKMP	lung	CALM1	ENST00000553630.1	0	659.427976324	0	non-MANE
GTEX-1KXAM-2426-SM-CYKMT	muscle_skeletal	CALM1	ENST00000553630.1	0.3846269	1467.736340364	2.620544912750557e-4	non-MANE
GTEX-1LVA9-0326-SM-CYRXA	muscle_skeletal	CALM1	ENST00000553630.1	0.1665553	511.49131599	3.2562683821450505e-4	non-MANE
GTEX-OHPL-0326-SM-DPSB8	heart_left_ventricle	CALM1	ENST00000553630.1	0.4950429	586.625822376	8.438818768579547e-4	non-MANE
GTEX-Q2AG-0011-R11A-SM-2EBL2	brain_cerebellar_hemisphere	CALM1	ENST00000553630.1	0.5557311	8133.679995261	6.832468210254039e-5	non-MANE
GTEX-Q2AG-0011-R11A-SM-2EBL2_rep	brain_cerebellar_hemisphere	CALM1	ENST00000553630.1	1.373229	8197.316471422	1.6752177432546826e-4	non-MANE
GTEX-Q2AG-0011-R11A-SM-2EBL2_rep2	brain_cerebellar_hemisphere	CALM1	ENST00000553630.1	2.386803	8459.724491212999	2.821372022787669e-4	non-MANE
GTEX-QDT8-0011-R10A-SM-2FKJB	brain_frontal_cortex_(ba9)	CALM1	ENST00000553630.1	1.591961	6791.3066204960005	2.3441159249024333e-4	non-MANE
GTEX-R53T-0326-SM-2K8S4	liver	CALM1	ENST00000553630.1	0.4029382	290.31699150000003	0.0013879249640818905	non-MANE
GTEX-S4P3-1326-SM-2QRBQ	breast_mammary_tissue	CALM1	ENST00000553630.1	0	295.292719052	0	non-MANE
GTEX-T5JC-0011-R11A-SM-2TT24	brain_cerebellar_hemisphere	CALM1	ENST00000553630.1	1.884428	6085.573019861001	3.0965498135507405e-4	non-MANE
GTEX-T5JC-0011-R10A-SM-2TT23	brain_frontal_cortex_(ba9)	CALM1	ENST00000553630.1	0	710.8330964	0	non-MANE
GTEX-T5JC-0011-R7A-SM-2TT1Z	brain_putamen_(basal_ganglia)	CALM1	ENST00000553630.1	0	1849.689233196	0	non-MANE
GTEX-UTHO-2426-SM-38ZXF	liver	CALM1	ENST00000553630.1	0	328.3408251	0	non-MANE
GTEX-WY7C-1126-SM-3GS2X	heart_atrial_appendage	CALM1	ENST00000553630.1	0.4495047	730.894591371	6.150061928312077e-4	non-MANE
GTEX-WY7C-1126-SM-3GS2X_rep	heart_atrial_appendage	CALM1	ENST00000553630.1	0.4534807	755.0453697639999	6.006005972088032e-4	non-MANE
GTEX-WY7C-1126-SM-3GS2X_rep2	heart_atrial_appendage	CALM1	ENST00000553630.1	0.7533925	744.3518162109999	0.0010121457133469764	non-MANE
GTEX-WY7C-0726-SM-3GLGQ	liver	CALM1	ENST00000553630.1	0.6189867	840.790231473	7.36196350563663e-4	non-MANE
GTEX-WYJK-2426-SM-3H5V1	pancreas	CALM1	ENST00000553630.1	0	185.69996442000001	0	non-MANE
GTEX-WYVS-0526-SM-3H5V7	lung	CALM1	ENST00000553630.1	0.8118773	889.005619848	9.132420334292294e-4	non-MANE
GTEX-Y5LM-0426-SM-3YX99	liver	CALM1	ENST00000553630.1	0	485.976404558	0	non-MANE
GTEX-Y5LM-0426-SM-3YX99_rep	liver	CALM1	ENST00000553630.1	0.1988174	478.951103121	4.151100158334361e-4	non-MANE
GTEX-Y5LM-0426-SM-3YX99_rep2	liver	CALM1	ENST00000553630.1	0	480.81532274799997	0	non-MANE
GTEX-ZF29-2026-SM-4TVXH	liver	CALM1	ENST00000553630.1	0.4648762	228.951511065	0.0020304570074142045	non-MANE
GTEX-ZPU1-0826-SM-4UJSC	liver	CALM1	ENST00000553630.1	0	171.66580932899998	0	non-MANE
GTEX-ZT9X-0326-SM-4U9QG	lung	CALM1	ENST00000553630.1	1.41227	1155.519476777	0.0012221948901624178	non-MANE
GTEX-ZT9X-1826-SM-4V2KV	muscle_skeletal	CALM1	ENST00000553630.1	1.271809	1570.966581857	8.095710085039662e-4	non-MANE
GTEX-ZT9X-1826-SM-4V2KV_rep	muscle_skeletal	CALM1	ENST00000553630.1	0.8704446	1530.9670150220002	5.685586896772506e-4	non-MANE
GTEX-ZT9X-1826-SM-4V2KV_rep2	muscle_skeletal	CALM1	ENST00000553630.1	1.027776	1548.344791729	6.637901360796434e-4	non-MANE
GTEX-ZVZP-0226-SM-4VEIO	heart_left_ventricle	CALM1	ENST00000553630.1	0	699.832131504	0	non-MANE
GTEX-1192X-0011-R10a-SM-4RXXZ	brain_frontal_cortex_(ba9)	CALM1	ENST00000553964.5	1.282622	4499.438725899	2.850626662870553e-4	non-MANE
GTEX-11H98-0011-R11b-SM-4SFLZ	brain_cerebellar_hemisphere	CALM1	ENST00000553964.5	2.184451	5086.93021193	4.294242124409274e-4	non-MANE
GTEX-11TTK-0011-R7b-SM-4TVFS	brain_putamen_(basal_ganglia)	CALM1	ENST00000553964.5	0.9467182	2354.96158415	4.0201003972712725e-4	non-MANE
GTEX-1211K-0826-SM-7LDFQ	lung	CALM1	ENST00000553964.5	0.427273	593.482206442	7.19942393153714e-4	non-MANE
GTEX-1313W-0011-R7b-SM-4ZL3U	brain_putamen_(basal_ganglia)	CALM1	ENST00000553964.5	0	2641.4806711429997	0	non-MANE
GTEX-13QBU-0426-SM-5A4VT	heart_left_ventricle	CALM1	ENST00000553964.5	0	626.494084712	0	non-MANE
GTEX-13QJ3-0726-SM-7LDHS	muscle_skeletal	CALM1	ENST00000553964.5	0	1062.1506821	0	non-MANE
GTEX-13QJ3-0726-SM-7LDHS_rep	muscle_skeletal	CALM1	ENST00000553964.5	0.3501464	1068.296756994	3.277613619133795e-4	non-MANE
GTEX-13RTJ-0011-R7b-SM-5CTCB	brain_putamen_(basal_ganglia)	CALM1	ENST00000553964.5	0.3691875	2834.621366564	1.3024226246044016e-4	non-MANE
GTEX-13VXU-0011-R11b-SM-5BFQZ	brain_cerebellar_hemisphere	CALM1	ENST00000553964.5	1.744686	6495.272580453	2.68608588537222e-4	non-MANE
GTEX-13X6J-0011-R10b-SM-5CEKT	brain_frontal_cortex_(ba9)	CALM1	ENST00000553964.5	0	4835.779045299	0	non-MANE
GTEX-145MH-0011-R3b-SM-5CTCM	brain_anterior_cingulate_cortex_(ba24)	CALM1	ENST00000553964.5	0.5198197	5812.62371777	8.942944275075621e-5	non-MANE
GTEX-14BIL-0011-R10a-SM-5EQV4	brain_frontal_cortex_(ba9)	CALM1	ENST00000553964.5	0.2654551	3000.970237977	8.845642540558727e-5	non-MANE
GTEX-14BMU-0526-SM-5CA2F	lung	CALM1	ENST00000553964.5	1.766499	1551.869265598	0.0011383040048281994	non-MANE
GTEX-14BMU-0526-SM-5CA2F_rep	lung	CALM1	ENST00000553964.5	0.3110505	1573.60449826	1.976675208694062e-4	non-MANE
GTEX-14BMU-0526-SM-5CA2F_rep2	lung	CALM1	ENST00000553964.5	1.592059	1562.7196189830001	0.0010187745649703262	non-MANE
GTEX-14C5O-0011-R7b-SM-5GUPO	brain_putamen_(basal_ganglia)	CALM1	ENST00000553964.5	0.7521708	3785.675459294	1.9868866417309692e-4	non-MANE
GTEX-14XAO-0926-SM-5YQWC	heart_atrial_appendage	CALM1	ENST00000553964.5	0	538.055520418	0	non-MANE
GTEX-15DCD-0011-R10b-SM-5S51M	brain_frontal_cortex_(ba9)	CALM1	ENST00000553964.5	0	3949.7558815909997	0	non-MANE
GTEX-15ER7-0011-R5b-SM-5S51V	brain_caudate_(basal_ganglia)	CALM1	ENST00000553964.5	0.3494242	3331.759760223	1.0487676937925816e-4	non-MANE
GTEX-15ER7-0011-R7a-SM-5QYP2	brain_putamen_(basal_ganglia)	CALM1	ENST00000553964.5	0	1894.087096112	0	non-MANE
GTEX-15RIE-1726-SM-5V7WB	heart_left_ventricle	CALM1	ENST00000553964.5	0	591.539639364	0	non-MANE
GTEX-17F97-0011-R11b-SM-63KY2	brain_cerebellar_hemisphere	CALM1	ENST00000553964.5	1.123553	4355.454037422	2.5796460950946754e-4	non-MANE
GTEX-17MFQ-1926-SM-6659L	muscle_skeletal	CALM1	ENST00000553964.5	0.7452938	1422.318630601	5.239991827183453e-4	non-MANE
GTEX-1C64N-0326-SM-6ZHT1	muscle_skeletal	CALM1	ENST00000553964.5	0.3968838	3325.092699704	1.193602211557382e-4	non-MANE
GTEX-1GN1W-0226-SM-7AGLJ	heart_atrial_appendage	CALM1	ENST00000553964.5	0	687.584125425	0	non-MANE
GTEX-1GN1W-0226-SM-7AGLJ_rep	heart_atrial_appendage	CALM1	ENST00000553964.5	0	679.9998529	0	non-MANE
GTEX-1H11D-1226-SM-9P6XJ	heart_left_ventricle	CALM1	ENST00000553964.5	0	783.737940191	0	non-MANE
GTEX-1H3NZ-0011-R11b-SM-AUNOV	brain_cerebellar_hemisphere	CALM1	ENST00000553964.5	2.260757	3717.533055031	6.081336645925662e-4	non-MANE
GTEX-1HBPH-0226-SM-7LLUW	heart_atrial_appendage	CALM1	ENST00000553964.5	0	496.083539647	0	non-MANE
GTEX-1I6K7-0626-SM-AAEQW	heart_left_ventricle	CALM1	ENST00000553964.5	0.8608515	480.355153193	0.0017921146349274657	non-MANE
GTEX-1I6K7-1226-SM-AAEQX	lung	CALM1	ENST00000553964.5	1.086862	733.359943721	0.0014820307671637525	non-MANE
GTEX-1IDJD-1226-SM-AXRWG	adipose_subcutaneous	CALM1	ENST00000553964.5	0	610.1687570329999	0	non-MANE
GTEX-1IDJD-0226-SM-AML89	heart_atrial_appendage	CALM1	ENST00000553964.5	0	635.598916957	0	non-MANE
GTEX-1IDJF-0826-SM-ABADH	heart_atrial_appendage	CALM1	ENST00000553964.5	0.3272955	754.4161158850001	4.338394860720228e-4	non-MANE
GTEX-1IDJU-0726-SM-BXZK2	heart_left_ventricle	CALM1	ENST00000553964.5	0	655.815172597	0	non-MANE
GTEX-1KXAM-0426-SM-CYKMP	lung	CALM1	ENST00000553964.5	0	659.427976324	0	non-MANE
GTEX-1KXAM-2426-SM-CYKMT	muscle_skeletal	CALM1	ENST00000553964.5	0	1467.736340364	0	non-MANE
GTEX-1LVA9-0326-SM-CYRXA	muscle_skeletal	CALM1	ENST00000553964.5	0.1665553	511.49131599	3.2562683821450505e-4	non-MANE
GTEX-OHPL-0326-SM-DPSB8	heart_left_ventricle	CALM1	ENST00000553964.5	0	586.625822376	0	non-MANE
GTEX-Q2AG-0011-R11A-SM-2EBL2	brain_cerebellar_hemisphere	CALM1	ENST00000553964.5	4.723714	8133.679995261	5.807597548406404e-4	non-MANE
GTEX-Q2AG-0011-R11A-SM-2EBL2_rep	brain_cerebellar_hemisphere	CALM1	ENST00000553964.5	1.888189	8197.316471422	2.3034233295526934e-4	non-MANE
GTEX-Q2AG-0011-R11A-SM-2EBL2_rep2	brain_cerebellar_hemisphere	CALM1	ENST00000553964.5	2.983504	8459.724491212999	3.526715324002484e-4	non-MANE
GTEX-QDT8-0011-R10A-SM-2FKJB	brain_frontal_cortex_(ba9)	CALM1	ENST00000553964.5	1.591961	6791.3066204960005	2.3441159249024333e-4	non-MANE
GTEX-R53T-0326-SM-2K8S4	liver	CALM1	ENST00000553964.5	0	290.31699150000003	0	non-MANE
GTEX-S4P3-1326-SM-2QRBQ	breast_mammary_tissue	CALM1	ENST00000553964.5	0	295.292719052	0	non-MANE
GTEX-T5JC-0011-R11A-SM-2TT24	brain_cerebellar_hemisphere	CALM1	ENST00000553964.5	1.130657	6085.573019861001	1.8579302167765708e-4	non-MANE
GTEX-T5JC-0011-R10A-SM-2TT23	brain_frontal_cortex_(ba9)	CALM1	ENST00000553964.5	0	710.8330964	0	non-MANE
GTEX-T5JC-0011-R7A-SM-2TT1Z	brain_putamen_(basal_ganglia)	CALM1	ENST00000553964.5	2.167435	1849.689233196	0.0011717833250588696	non-MANE
GTEX-UTHO-2426-SM-38ZXF	liver	CALM1	ENST00000553964.5	0	328.3408251	0	non-MANE
GTEX-WY7C-1126-SM-3GS2X	heart_atrial_appendage	CALM1	ENST00000553964.5	0.8990093	730.894591371	0.0012300122488437808	non-MANE
GTEX-WY7C-1126-SM-3GS2X_rep	heart_atrial_appendage	CALM1	ENST00000553964.5	0	755.0453697639999	0	non-MANE
GTEX-WY7C-1126-SM-3GS2X_rep2	heart_atrial_appendage	CALM1	ENST00000553964.5	0	744.3518162109999	0	non-MANE
GTEX-WY7C-0726-SM-3GLGQ	liver	CALM1	ENST00000553964.5	0.6189867	840.790231473	7.36196350563663e-4	non-MANE
GTEX-WYJK-2426-SM-3H5V1	pancreas	CALM1	ENST00000553964.5	0.2189858	185.69996442000001	0.0011792452447902304	non-MANE
GTEX-WYVS-0526-SM-3H5V7	lung	CALM1	ENST00000553964.5	0.4059386	889.005619848	4.566209604720006e-4	non-MANE
GTEX-Y5LM-0426-SM-3YX99	liver	CALM1	ENST00000553964.5	0	485.976404558	0	non-MANE
GTEX-Y5LM-0426-SM-3YX99_rep	liver	CALM1	ENST00000553964.5	0.3976348	478.951103121	8.302200316668723e-4	non-MANE
GTEX-Y5LM-0426-SM-3YX99_rep2	liver	CALM1	ENST00000553964.5	0	480.81532274799997	0	non-MANE
GTEX-ZF29-2026-SM-4TVXH	liver	CALM1	ENST00000553964.5	0	228.951511065	0	non-MANE
GTEX-ZPU1-0826-SM-4UJSC	liver	CALM1	ENST00000553964.5	0	171.66580932899998	0	non-MANE
GTEX-ZT9X-0326-SM-4U9QG	lung	CALM1	ENST00000553964.5	0.282454	1155.519476777	2.4443897803248354e-4	non-MANE
GTEX-ZT9X-1826-SM-4V2KV	muscle_skeletal	CALM1	ENST00000553964.5	0.1413121	1570.966581857	8.995232720543204e-5	non-MANE
GTEX-ZT9X-1826-SM-4V2KV_rep	muscle_skeletal	CALM1	ENST00000553964.5	0.4352223	1530.9670150220002	2.842793448386253e-4	non-MANE
GTEX-ZT9X-1826-SM-4V2KV_rep2	muscle_skeletal	CALM1	ENST00000553964.5	0.5138881	1548.344791729	3.318951326249196e-4	non-MANE
GTEX-ZVZP-0226-SM-4VEIO	heart_left_ventricle	CALM1	ENST00000553964.5	0	699.832131504	0	non-MANE
GTEX-1192X-0011-R10a-SM-4RXXZ	brain_frontal_cortex_(ba9)	CALM1	ENST00000553995.5	0	4499.438725899	0	non-MANE
GTEX-11H98-0011-R11b-SM-4SFLZ	brain_cerebellar_hemisphere	CALM1	ENST00000553995.5	0.4368901	5086.93021193	8.588482282996414e-5	non-MANE
GTEX-11TTK-0011-R7b-SM-4TVFS	brain_putamen_(basal_ganglia)	CALM1	ENST00000553995.5	0	2354.96158415	0	non-MANE
GTEX-1211K-0826-SM-7LDFQ	lung	CALM1	ENST00000553995.5	0	593.482206442	0	non-MANE
GTEX-1313W-0011-R7b-SM-4ZL3U	brain_putamen_(basal_ganglia)	CALM1	ENST00000553995.5	0	2641.4806711429997	0	non-MANE
GTEX-13QBU-0426-SM-5A4VT	heart_left_ventricle	CALM1	ENST00000553995.5	0	626.494084712	0	non-MANE
GTEX-13QJ3-0726-SM-7LDHS	muscle_skeletal	CALM1	ENST00000553995.5	0	1062.1506821	0	non-MANE
GTEX-13QJ3-0726-SM-7LDHS_rep	muscle_skeletal	CALM1	ENST00000553995.5	0	1068.296756994	0	non-MANE
GTEX-13RTJ-0011-R7b-SM-5CTCB	brain_putamen_(basal_ganglia)	CALM1	ENST00000553995.5	0	2834.621366564	0	non-MANE
GTEX-13VXU-0011-R11b-SM-5BFQZ	brain_cerebellar_hemisphere	CALM1	ENST00000553995.5	0.387708	6495.272580453	5.9690797452715996e-5	non-MANE
GTEX-13X6J-0011-R10b-SM-5CEKT	brain_frontal_cortex_(ba9)	CALM1	ENST00000553995.5	0	4835.779045299	0	non-MANE
GTEX-145MH-0011-R3b-SM-5CTCM	brain_anterior_cingulate_cortex_(ba24)	CALM1	ENST00000553995.5	0	5812.62371777	0	non-MANE
GTEX-14BIL-0011-R10a-SM-5EQV4	brain_frontal_cortex_(ba9)	CALM1	ENST00000553995.5	0.2654551	3000.970237977	8.845642540558727e-5	non-MANE
GTEX-14BMU-0526-SM-5CA2F	lung	CALM1	ENST00000553995.5	0	1551.869265598	0	non-MANE
GTEX-14BMU-0526-SM-5CA2F_rep	lung	CALM1	ENST00000553995.5	0	1573.60449826	0	non-MANE
GTEX-14BMU-0526-SM-5CA2F_rep2	lung	CALM1	ENST00000553995.5	0	1562.7196189830001	0	non-MANE
GTEX-14C5O-0011-R7b-SM-5GUPO	brain_putamen_(basal_ganglia)	CALM1	ENST00000553995.5	0	3785.675459294	0	non-MANE
GTEX-14XAO-0926-SM-5YQWC	heart_atrial_appendage	CALM1	ENST00000553995.5	0	538.055520418	0	non-MANE
GTEX-15DCD-0011-R10b-SM-5S51M	brain_frontal_cortex_(ba9)	CALM1	ENST00000553995.5	0	3949.7558815909997	0	non-MANE
GTEX-15ER7-0011-R5b-SM-5S51V	brain_caudate_(basal_ganglia)	CALM1	ENST00000553995.5	0.3494242	3331.759760223	1.0487676937925816e-4	non-MANE
GTEX-15ER7-0011-R7a-SM-5QYP2	brain_putamen_(basal_ganglia)	CALM1	ENST00000553995.5	0	1894.087096112	0	non-MANE
GTEX-15RIE-1726-SM-5V7WB	heart_left_ventricle	CALM1	ENST00000553995.5	0	591.539639364	0	non-MANE
GTEX-17F97-0011-R11b-SM-63KY2	brain_cerebellar_hemisphere	CALM1	ENST00000553995.5	0.5617766	4355.454037422	1.2898232771445259e-4	non-MANE
GTEX-17MFQ-1926-SM-6659L	muscle_skeletal	CALM1	ENST00000553995.5	0.1490588	1422.318630601	1.0479986466676267e-4	non-MANE
GTEX-1C64N-0326-SM-6ZHT1	muscle_skeletal	CALM1	ENST00000553995.5	0	3325.092699704	0	non-MANE
GTEX-1GN1W-0226-SM-7AGLJ	heart_atrial_appendage	CALM1	ENST00000553995.5	0	687.584125425	0	non-MANE
GTEX-1GN1W-0226-SM-7AGLJ_rep	heart_atrial_appendage	CALM1	ENST00000553995.5	0.4096385	679.9998529	6.024096891389196e-4	non-MANE
GTEX-1H11D-1226-SM-9P6XJ	heart_left_ventricle	CALM1	ENST00000553995.5	0	783.737940191	0	non-MANE
GTEX-1H3NZ-0011-R11b-SM-AUNOV	brain_cerebellar_hemisphere	CALM1	ENST00000553995.5	0.5651894	3717.533055031	1.5203345649748013e-4	non-MANE
GTEX-1HBPH-0226-SM-7LLUW	heart_atrial_appendage	CALM1	ENST00000553995.5	0	496.083539647	0	non-MANE
GTEX-1I6K7-0626-SM-AAEQW	heart_left_ventricle	CALM1	ENST00000553995.5	0	480.355153193	0	non-MANE
GTEX-1I6K7-1226-SM-AAEQX	lung	CALM1	ENST00000553995.5	0	733.359943721	0	non-MANE
GTEX-1IDJD-1226-SM-AXRWG	adipose_subcutaneous	CALM1	ENST00000553995.5	0	610.1687570329999	0	non-MANE
GTEX-1IDJD-0226-SM-AML89	heart_atrial_appendage	CALM1	ENST00000553995.5	0.2259506	635.598916957	3.554924245021742e-4	non-MANE
GTEX-1IDJF-0826-SM-ABADH	heart_atrial_appendage	CALM1	ENST00000553995.5	0	754.4161158850001	0	non-MANE
GTEX-1IDJU-0726-SM-BXZK2	heart_left_ventricle	CALM1	ENST00000553995.5	0	655.815172597	0	non-MANE
GTEX-1KXAM-0426-SM-CYKMP	lung	CALM1	ENST00000553995.5	0	659.427976324	0	non-MANE
GTEX-1KXAM-2426-SM-CYKMT	muscle_skeletal	CALM1	ENST00000553995.5	0	1467.736340364	0	non-MANE
GTEX-1LVA9-0326-SM-CYRXA	muscle_skeletal	CALM1	ENST00000553995.5	0	511.49131599	0	non-MANE
GTEX-OHPL-0326-SM-DPSB8	heart_left_ventricle	CALM1	ENST00000553995.5	0	586.625822376	0	non-MANE
GTEX-Q2AG-0011-R11A-SM-2EBL2	brain_cerebellar_hemisphere	CALM1	ENST00000553995.5	1.389328	8133.679995261	1.7081173599274582e-4	non-MANE
GTEX-Q2AG-0011-R11A-SM-2EBL2_rep	brain_cerebellar_hemisphere	CALM1	ENST00000553995.5	0.8582679	8197.316471422	1.0470108150541064e-4	non-MANE
GTEX-Q2AG-0011-R11A-SM-2EBL2_rep2	brain_cerebellar_hemisphere	CALM1	ENST00000553995.5	0.2983504	8459.724491212999	3.526715324002484e-5	non-MANE
GTEX-QDT8-0011-R10A-SM-2FKJB	brain_frontal_cortex_(ba9)	CALM1	ENST00000553995.5	0.227423	6791.3066204960005	3.3487370355749046e-5	non-MANE
GTEX-R53T-0326-SM-2K8S4	liver	CALM1	ENST00000553995.5	0	290.31699150000003	0	non-MANE
GTEX-S4P3-1326-SM-2QRBQ	breast_mammary_tissue	CALM1	ENST00000553995.5	0	295.292719052	0	non-MANE
GTEX-T5JC-0011-R11A-SM-2TT24	brain_cerebellar_hemisphere	CALM1	ENST00000553995.5	0.7537714	6085.573019861001	1.2386202540664226e-4	non-MANE
GTEX-T5JC-0011-R10A-SM-2TT23	brain_frontal_cortex_(ba9)	CALM1	ENST00000553995.5	0	710.8330964	0	non-MANE
GTEX-T5JC-0011-R7A-SM-2TT1Z	brain_putamen_(basal_ganglia)	CALM1	ENST00000553995.5	0	1849.689233196	0	non-MANE
GTEX-UTHO-2426-SM-38ZXF	liver	CALM1	ENST00000553995.5	0	328.3408251	0	non-MANE
GTEX-WY7C-1126-SM-3GS2X	heart_atrial_appendage	CALM1	ENST00000553995.5	0	730.894591371	0	non-MANE
GTEX-WY7C-1126-SM-3GS2X_rep	heart_atrial_appendage	CALM1	ENST00000553995.5	0	755.0453697639999	0	non-MANE
GTEX-WY7C-1126-SM-3GS2X_rep2	heart_atrial_appendage	CALM1	ENST00000553995.5	0	744.3518162109999	0	non-MANE
GTEX-WY7C-0726-SM-3GLGQ	liver	CALM1	ENST00000553995.5	0.2063289	840.790231473	2.45398783521221e-4	non-MANE
GTEX-WYJK-2426-SM-3H5V1	pancreas	CALM1	ENST00000553995.5	0	185.69996442000001	0	non-MANE
GTEX-WYVS-0526-SM-3H5V7	lung	CALM1	ENST00000553995.5	0	889.005619848	0	non-MANE
GTEX-Y5LM-0426-SM-3YX99	liver	CALM1	ENST00000553995.5	0	485.976404558	0	non-MANE
GTEX-Y5LM-0426-SM-3YX99_rep	liver	CALM1	ENST00000553995.5	0.1988174	478.951103121	4.151100158334361e-4	non-MANE
GTEX-Y5LM-0426-SM-3YX99_rep2	liver	CALM1	ENST00000553995.5	0	480.81532274799997	0	non-MANE
GTEX-ZF29-2026-SM-4TVXH	liver	CALM1	ENST00000553995.5	0	228.951511065	0	non-MANE
GTEX-ZPU1-0826-SM-4UJSC	liver	CALM1	ENST00000553995.5	0	171.66580932899998	0	non-MANE
GTEX-ZT9X-0326-SM-4U9QG	lung	CALM1	ENST00000553995.5	0	1155.519476777	0	non-MANE
GTEX-ZT9X-1826-SM-4V2KV	muscle_skeletal	CALM1	ENST00000553995.5	0	1570.966581857	0	non-MANE
GTEX-ZT9X-1826-SM-4V2KV_rep	muscle_skeletal	CALM1	ENST00000553995.5	0	1530.9670150220002	0	non-MANE
GTEX-ZT9X-1826-SM-4V2KV_rep2	muscle_skeletal	CALM1	ENST00000553995.5	0	1548.344791729	0	non-MANE
GTEX-ZVZP-0226-SM-4VEIO	heart_left_ventricle	CALM1	ENST00000553995.5	0	699.832131504	0	non-MANE
GTEX-1192X-0011-R10a-SM-4RXXZ	brain_frontal_cortex_(ba9)	CALM1	ENST00000554296.1	0.2565244	4499.438725899	5.701253325741106e-5	non-MANE
GTEX-11H98-0011-R11b-SM-4SFLZ	brain_cerebellar_hemisphere	CALM1	ENST00000554296.1	1.31067	5086.93021193	2.5765440951522843e-4	non-MANE
GTEX-11TTK-0011-R7b-SM-4TVFS	brain_putamen_(basal_ganglia)	CALM1	ENST00000554296.1	0.4733591	2354.96158415	2.0100501986356362e-4	non-MANE
GTEX-1211K-0826-SM-7LDFQ	lung	CALM1	ENST00000554296.1	0	593.482206442	0	non-MANE
GTEX-1313W-0011-R7b-SM-4ZL3U	brain_putamen_(basal_ganglia)	CALM1	ENST00000554296.1	0.819572	2641.4806711429997	3.102699213185465e-4	non-MANE
GTEX-13QBU-0426-SM-5A4VT	heart_left_ventricle	CALM1	ENST00000554296.1	0	626.494084712	0	non-MANE
GTEX-13QJ3-0726-SM-7LDHS	muscle_skeletal	CALM1	ENST00000554296.1	0.8373281	1062.1506821	7.883326858525397e-4	non-MANE
GTEX-13QJ3-0726-SM-7LDHS_rep	muscle_skeletal	CALM1	ENST00000554296.1	0	1068.296756994	0	non-MANE
GTEX-13RTJ-0011-R7b-SM-5CTCB	brain_putamen_(basal_ganglia)	CALM1	ENST00000554296.1	0.3691875	2834.621366564	1.3024226246044016e-4	non-MANE
GTEX-13VXU-0011-R11b-SM-5BFQZ	brain_cerebellar_hemisphere	CALM1	ENST00000554296.1	3.295518	6495.272580453	5.07371778348086e-4	non-MANE
GTEX-13X6J-0011-R10b-SM-5CEKT	brain_frontal_cortex_(ba9)	CALM1	ENST00000554296.1	0	4835.779045299	0	non-MANE
GTEX-145MH-0011-R3b-SM-5CTCM	brain_anterior_cingulate_cortex_(ba24)	CALM1	ENST00000554296.1	0	5812.62371777	0	non-MANE
GTEX-14BIL-0011-R10a-SM-5EQV4	brain_frontal_cortex_(ba9)	CALM1	ENST00000554296.1	0.5309103	3000.970237977	1.7691288413373092e-4	non-MANE
GTEX-14BMU-0526-SM-5CA2F	lung	CALM1	ENST00000554296.1	0.2944165	1551.869265598	1.8971733413803324e-4	non-MANE
GTEX-14BMU-0526-SM-5CA2F_rep	lung	CALM1	ENST00000554296.1	0.7776263	1573.60449826	4.941688339477002e-4	non-MANE
GTEX-14BMU-0526-SM-5CA2F_rep2	lung	CALM1	ENST00000554296.1	0.454874	1562.7196189830001	2.9107844713437895e-4	non-MANE
GTEX-14C5O-0011-R7b-SM-5GUPO	brain_putamen_(basal_ganglia)	CALM1	ENST00000554296.1	1.002894	3785.675459294	2.649181132360015e-4	non-MANE
GTEX-14XAO-0926-SM-5YQWC	heart_atrial_appendage	CALM1	ENST00000554296.1	0	538.055520418	0	non-MANE
GTEX-15DCD-0011-R10b-SM-5S51M	brain_frontal_cortex_(ba9)	CALM1	ENST00000554296.1	0.3985224	3949.7558815909997	1.0089798254556212e-4	non-MANE
GTEX-15ER7-0011-R5b-SM-5S51V	brain_caudate_(basal_ganglia)	CALM1	ENST00000554296.1	0	3331.759760223	0	non-MANE
GTEX-15ER7-0011-R7a-SM-5QYP2	brain_putamen_(basal_ganglia)	CALM1	ENST00000554296.1	0	1894.087096112	0	non-MANE
GTEX-15RIE-1726-SM-5V7WB	heart_left_ventricle	CALM1	ENST00000554296.1	0	591.539639364	0	non-MANE
GTEX-17F97-0011-R11b-SM-63KY2	brain_cerebellar_hemisphere	CALM1	ENST00000554296.1	2.247106	4355.454037422	5.159292190189351e-4	non-MANE
GTEX-17MFQ-1926-SM-6659L	muscle_skeletal	CALM1	ENST00000554296.1	0	1422.318630601	0	non-MANE
GTEX-1C64N-0326-SM-6ZHT1	muscle_skeletal	CALM1	ENST00000554296.1	0.7937677	3325.092699704	2.3872047238582587e-4	non-MANE
GTEX-1GN1W-0226-SM-7AGLJ	heart_atrial_appendage	CALM1	ENST00000554296.1	0	687.584125425	0	non-MANE
GTEX-1GN1W-0226-SM-7AGLJ_rep	heart_atrial_appendage	CALM1	ENST00000554296.1	0	679.9998529	0	non-MANE
GTEX-1H11D-1226-SM-9P6XJ	heart_left_ventricle	CALM1	ENST00000554296.1	0	783.737940191	0	non-MANE
GTEX-1H3NZ-0011-R11b-SM-AUNOV	brain_cerebellar_hemisphere	CALM1	ENST00000554296.1	1.130379	3717.533055031	3.040669667940784e-4	non-MANE
GTEX-1HBPH-0226-SM-7LLUW	heart_atrial_appendage	CALM1	ENST00000554296.1	0.2148478	496.083539647	4.330879435203193e-4	non-MANE
GTEX-1I6K7-0626-SM-AAEQW	heart_left_ventricle	CALM1	ENST00000554296.1	0.4304258	480.355153193	8.960574215533834e-4	non-MANE
GTEX-1I6K7-1226-SM-AAEQX	lung	CALM1	ENST00000554296.1	0.2717154	733.359943721	3.705075554322498e-4	non-MANE
GTEX-1IDJD-1226-SM-AXRWG	adipose_subcutaneous	CALM1	ENST00000554296.1	0	610.1687570329999	0	non-MANE
GTEX-1IDJD-0226-SM-AML89	heart_atrial_appendage	CALM1	ENST00000554296.1	0.4519011	635.598916957	7.109846916724251e-4	non-MANE
GTEX-1IDJF-0826-SM-ABADH	heart_atrial_appendage	CALM1	ENST00000554296.1	0.654591	754.4161158850001	8.676789721440456e-4	non-MANE
GTEX-1IDJU-0726-SM-BXZK2	heart_left_ventricle	CALM1	ENST00000554296.1	0	655.815172597	0	non-MANE
GTEX-1KXAM-0426-SM-CYKMP	lung	CALM1	ENST00000554296.1	0	659.427976324	0	non-MANE
GTEX-1KXAM-2426-SM-CYKMT	muscle_skeletal	CALM1	ENST00000554296.1	0	1467.736340364	0	non-MANE
GTEX-1LVA9-0326-SM-CYRXA	muscle_skeletal	CALM1	ENST00000554296.1	0.4996659	511.49131599	9.768805146435152e-4	non-MANE
GTEX-OHPL-0326-SM-DPSB8	heart_left_ventricle	CALM1	ENST00000554296.1	0	586.625822376	0	non-MANE
GTEX-Q2AG-0011-R11A-SM-2EBL2	brain_cerebellar_hemisphere	CALM1	ENST00000554296.1	2.778655	8133.679995261	3.416233490399122e-4	non-MANE
GTEX-Q2AG-0011-R11A-SM-2EBL2_rep	brain_cerebellar_hemisphere	CALM1	ENST00000554296.1	1.888189	8197.316471422	2.3034233295526934e-4	non-MANE
GTEX-Q2AG-0011-R11A-SM-2EBL2_rep2	brain_cerebellar_hemisphere	CALM1	ENST00000554296.1	2.386803	8459.724491212999	2.821372022787669e-4	non-MANE
GTEX-QDT8-0011-R10A-SM-2FKJB	brain_frontal_cortex_(ba9)	CALM1	ENST00000554296.1	1.591961	6791.3066204960005	2.3441159249024333e-4	non-MANE
GTEX-R53T-0326-SM-2K8S4	liver	CALM1	ENST00000554296.1	0.4029382	290.31699150000003	0.0013879249640818905	non-MANE
GTEX-S4P3-1326-SM-2QRBQ	breast_mammary_tissue	CALM1	ENST00000554296.1	1.212701	295.292719052	0.004106775825334344	non-MANE
GTEX-T5JC-0011-R11A-SM-2TT24	brain_cerebellar_hemisphere	CALM1	ENST00000554296.1	1.695986	6085.573019861001	2.7868961467801724e-4	non-MANE
GTEX-T5JC-0011-R10A-SM-2TT23	brain_frontal_cortex_(ba9)	CALM1	ENST00000554296.1	0	710.8330964	0	non-MANE
GTEX-T5JC-0011-R7A-SM-2TT1Z	brain_putamen_(basal_ganglia)	CALM1	ENST00000554296.1	0	1849.689233196	0	non-MANE
GTEX-UTHO-2426-SM-38ZXF	liver	CALM1	ENST00000554296.1	0	328.3408251	0	non-MANE
GTEX-WY7C-1126-SM-3GS2X	heart_atrial_appendage	CALM1	ENST00000554296.1	1.123762	730.894591371	0.0015375158241246055	non-MANE
GTEX-WY7C-1126-SM-3GS2X_rep	heart_atrial_appendage	CALM1	ENST00000554296.1	0	755.0453697639999	0	non-MANE
GTEX-WY7C-1126-SM-3GS2X_rep2	heart_atrial_appendage	CALM1	ENST00000554296.1	0.2511308	744.3518162109999	3.373818596673007e-4	non-MANE
GTEX-WY7C-0726-SM-3GLGQ	liver	CALM1	ENST00000554296.1	0.2063289	840.790231473	2.45398783521221e-4	non-MANE
GTEX-WYJK-2426-SM-3H5V1	pancreas	CALM1	ENST00000554296.1	0	185.69996442000001	0	non-MANE
GTEX-WYVS-0526-SM-3H5V7	lung	CALM1	ENST00000554296.1	0.608908	889.005619848	6.84931553193229e-4	non-MANE
GTEX-Y5LM-0426-SM-3YX99	liver	CALM1	ENST00000554296.1	0	485.976404558	0	non-MANE
GTEX-Y5LM-0426-SM-3YX99_rep	liver	CALM1	ENST00000554296.1	0.1988174	478.951103121	4.151100158334361e-4	non-MANE
GTEX-Y5LM-0426-SM-3YX99_rep2	liver	CALM1	ENST00000554296.1	0	480.81532274799997	0	non-MANE
GTEX-ZF29-2026-SM-4TVXH	liver	CALM1	ENST00000554296.1	0	228.951511065	0	non-MANE
GTEX-ZPU1-0826-SM-4UJSC	liver	CALM1	ENST00000554296.1	0	171.66580932899998	0	non-MANE
GTEX-ZT9X-0326-SM-4U9QG	lung	CALM1	ENST00000554296.1	0.8473621	1155.519476777	7.333170206386142e-4	non-MANE
GTEX-ZT9X-1826-SM-4V2KV	muscle_skeletal	CALM1	ENST00000554296.1	0	1570.966581857	0	non-MANE
GTEX-ZT9X-1826-SM-4V2KV_rep	muscle_skeletal	CALM1	ENST00000554296.1	0.7253705	1530.9670150220002	4.737989080643755e-4	non-MANE
GTEX-ZT9X-1826-SM-4V2KV_rep2	muscle_skeletal	CALM1	ENST00000554296.1	0.5138881	1548.344791729	3.318951326249196e-4	non-MANE
GTEX-ZVZP-0226-SM-4VEIO	heart_left_ventricle	CALM1	ENST00000554296.1	0.5671249	699.832131504	8.103727657962766e-4	non-MANE
GTEX-1192X-0011-R10a-SM-4RXXZ	brain_frontal_cortex_(ba9)	CALM1	ENST00000555132.5	0	4499.438725899	0	non-MANE
GTEX-11H98-0011-R11b-SM-4SFLZ	brain_cerebellar_hemisphere	CALM1	ENST00000555132.5	0	5086.93021193	0	non-MANE
GTEX-11TTK-0011-R7b-SM-4TVFS	brain_putamen_(basal_ganglia)	CALM1	ENST00000555132.5	0	2354.96158415	0	non-MANE
GTEX-1211K-0826-SM-7LDFQ	lung	CALM1	ENST00000555132.5	0.427273	593.482206442	7.19942393153714e-4	non-MANE
GTEX-1313W-0011-R7b-SM-4ZL3U	brain_putamen_(basal_ganglia)	CALM1	ENST00000555132.5	0	2641.4806711429997	0	non-MANE
GTEX-13QBU-0426-SM-5A4VT	heart_left_ventricle	CALM1	ENST00000555132.5	0	626.494084712	0	non-MANE
GTEX-13QJ3-0726-SM-7LDHS	muscle_skeletal	CALM1	ENST00000555132.5	0	1062.1506821	0	non-MANE
GTEX-13QJ3-0726-SM-7LDHS_rep	muscle_skeletal	CALM1	ENST00000555132.5	0	1068.296756994	0	non-MANE
GTEX-13RTJ-0011-R7b-SM-5CTCB	brain_putamen_(basal_ganglia)	CALM1	ENST00000555132.5	0	2834.621366564	0	non-MANE
GTEX-13VXU-0011-R11b-SM-5BFQZ	brain_cerebellar_hemisphere	CALM1	ENST00000555132.5	0	6495.272580453	0	non-MANE
GTEX-13X6J-0011-R10b-SM-5CEKT	brain_frontal_cortex_(ba9)	CALM1	ENST00000555132.5	0	4835.779045299	0	non-MANE
GTEX-145MH-0011-R3b-SM-5CTCM	brain_anterior_cingulate_cortex_(ba24)	CALM1	ENST00000555132.5	0	5812.62371777	0	non-MANE
GTEX-14BIL-0011-R10a-SM-5EQV4	brain_frontal_cortex_(ba9)	CALM1	ENST00000555132.5	0	3000.970237977	0	non-MANE
GTEX-14BMU-0526-SM-5CA2F	lung	CALM1	ENST00000555132.5	0	1551.869265598	0	non-MANE
GTEX-14BMU-0526-SM-5CA2F_rep	lung	CALM1	ENST00000555132.5	0	1573.60449826	0	non-MANE
GTEX-14BMU-0526-SM-5CA2F_rep2	lung	CALM1	ENST00000555132.5	0	1562.7196189830001	0	non-MANE
GTEX-14C5O-0011-R7b-SM-5GUPO	brain_putamen_(basal_ganglia)	CALM1	ENST00000555132.5	0	3785.675459294	0	non-MANE
GTEX-14XAO-0926-SM-5YQWC	heart_atrial_appendage	CALM1	ENST00000555132.5	0	538.055520418	0	non-MANE
GTEX-15DCD-0011-R10b-SM-5S51M	brain_frontal_cortex_(ba9)	CALM1	ENST00000555132.5	0	3949.7558815909997	0	non-MANE
GTEX-15ER7-0011-R5b-SM-5S51V	brain_caudate_(basal_ganglia)	CALM1	ENST00000555132.5	0	3331.759760223	0	non-MANE
GTEX-15ER7-0011-R7a-SM-5QYP2	brain_putamen_(basal_ganglia)	CALM1	ENST00000555132.5	0	1894.087096112	0	non-MANE
GTEX-15RIE-1726-SM-5V7WB	heart_left_ventricle	CALM1	ENST00000555132.5	0	591.539639364	0	non-MANE
GTEX-17F97-0011-R11b-SM-63KY2	brain_cerebellar_hemisphere	CALM1	ENST00000555132.5	0	4355.454037422	0	non-MANE
GTEX-17MFQ-1926-SM-6659L	muscle_skeletal	CALM1	ENST00000555132.5	0	1422.318630601	0	non-MANE
GTEX-1C64N-0326-SM-6ZHT1	muscle_skeletal	CALM1	ENST00000555132.5	0	3325.092699704	0	non-MANE
GTEX-1GN1W-0226-SM-7AGLJ	heart_atrial_appendage	CALM1	ENST00000555132.5	0	687.584125425	0	non-MANE
GTEX-1GN1W-0226-SM-7AGLJ_rep	heart_atrial_appendage	CALM1	ENST00000555132.5	0	679.9998529	0	non-MANE
GTEX-1H11D-1226-SM-9P6XJ	heart_left_ventricle	CALM1	ENST00000555132.5	0	783.737940191	0	non-MANE
GTEX-1H3NZ-0011-R11b-SM-AUNOV	brain_cerebellar_hemisphere	CALM1	ENST00000555132.5	0	3717.533055031	0	non-MANE
GTEX-1HBPH-0226-SM-7LLUW	heart_atrial_appendage	CALM1	ENST00000555132.5	0	496.083539647	0	non-MANE
GTEX-1I6K7-0626-SM-AAEQW	heart_left_ventricle	CALM1	ENST00000555132.5	0	480.355153193	0	non-MANE
GTEX-1I6K7-1226-SM-AAEQX	lung	CALM1	ENST00000555132.5	0.2717154	733.359943721	3.705075554322498e-4	non-MANE
GTEX-1IDJD-1226-SM-AXRWG	adipose_subcutaneous	CALM1	ENST00000555132.5	0	610.1687570329999	0	non-MANE
GTEX-1IDJD-0226-SM-AML89	heart_atrial_appendage	CALM1	ENST00000555132.5	0	635.598916957	0	non-MANE
GTEX-1IDJF-0826-SM-ABADH	heart_atrial_appendage	CALM1	ENST00000555132.5	0	754.4161158850001	0	non-MANE
GTEX-1IDJU-0726-SM-BXZK2	heart_left_ventricle	CALM1	ENST00000555132.5	0	655.815172597	0	non-MANE
GTEX-1KXAM-0426-SM-CYKMP	lung	CALM1	ENST00000555132.5	0	659.427976324	0	non-MANE
GTEX-1KXAM-2426-SM-CYKMT	muscle_skeletal	CALM1	ENST00000555132.5	0	1467.736340364	0	non-MANE
GTEX-1LVA9-0326-SM-CYRXA	muscle_skeletal	CALM1	ENST00000555132.5	0	511.49131599	0	non-MANE
GTEX-OHPL-0326-SM-DPSB8	heart_left_ventricle	CALM1	ENST00000555132.5	0	586.625822376	0	non-MANE
GTEX-Q2AG-0011-R11A-SM-2EBL2	brain_cerebellar_hemisphere	CALM1	ENST00000555132.5	0.2778655	8133.679995261	3.416233490399122e-5	non-MANE
GTEX-Q2AG-0011-R11A-SM-2EBL2_rep	brain_cerebellar_hemisphere	CALM1	ENST00000555132.5	0	8197.316471422	0	non-MANE
GTEX-Q2AG-0011-R11A-SM-2EBL2_rep2	brain_cerebellar_hemisphere	CALM1	ENST00000555132.5	0	8459.724491212999	0	non-MANE
GTEX-QDT8-0011-R10A-SM-2FKJB	brain_frontal_cortex_(ba9)	CALM1	ENST00000555132.5	0	6791.3066204960005	0	non-MANE
GTEX-R53T-0326-SM-2K8S4	liver	CALM1	ENST00000555132.5	0	290.31699150000003	0	non-MANE
GTEX-S4P3-1326-SM-2QRBQ	breast_mammary_tissue	CALM1	ENST00000555132.5	0	295.292719052	0	non-MANE
GTEX-T5JC-0011-R11A-SM-2TT24	brain_cerebellar_hemisphere	CALM1	ENST00000555132.5	0	6085.573019861001	0	non-MANE
GTEX-T5JC-0011-R10A-SM-2TT23	brain_frontal_cortex_(ba9)	CALM1	ENST00000555132.5	0	710.8330964	0	non-MANE
GTEX-T5JC-0011-R7A-SM-2TT1Z	brain_putamen_(basal_ganglia)	CALM1	ENST00000555132.5	0.433487	1849.689233196	2.3435666501177396e-4	non-MANE
GTEX-UTHO-2426-SM-38ZXF	liver	CALM1	ENST00000555132.5	0	328.3408251	0	non-MANE
GTEX-WY7C-1126-SM-3GS2X	heart_atrial_appendage	CALM1	ENST00000555132.5	0	730.894591371	0	non-MANE
GTEX-WY7C-1126-SM-3GS2X_rep	heart_atrial_appendage	CALM1	ENST00000555132.5	0	755.0453697639999	0	non-MANE
GTEX-WY7C-1126-SM-3GS2X_rep2	heart_atrial_appendage	CALM1	ENST00000555132.5	0	744.3518162109999	0	non-MANE
GTEX-WY7C-0726-SM-3GLGQ	liver	CALM1	ENST00000555132.5	0	840.790231473	0	non-MANE
GTEX-WYJK-2426-SM-3H5V1	pancreas	CALM1	ENST00000555132.5	0	185.69996442000001	0	non-MANE
GTEX-WYVS-0526-SM-3H5V7	lung	CALM1	ENST00000555132.5	0	889.005619848	0	non-MANE
GTEX-Y5LM-0426-SM-3YX99	liver	CALM1	ENST00000555132.5	0	485.976404558	0	non-MANE
GTEX-Y5LM-0426-SM-3YX99_rep	liver	CALM1	ENST00000555132.5	0	478.951103121	0	non-MANE
GTEX-Y5LM-0426-SM-3YX99_rep2	liver	CALM1	ENST00000555132.5	0	480.81532274799997	0	non-MANE
GTEX-ZF29-2026-SM-4TVXH	liver	CALM1	ENST00000555132.5	0	228.951511065	0	non-MANE
GTEX-ZPU1-0826-SM-4UJSC	liver	CALM1	ENST00000555132.5	0	171.66580932899998	0	non-MANE
GTEX-ZT9X-0326-SM-4U9QG	lung	CALM1	ENST00000555132.5	0.282454	1155.519476777	2.4443897803248354e-4	non-MANE
GTEX-ZT9X-1826-SM-4V2KV	muscle_skeletal	CALM1	ENST00000555132.5	0	1570.966581857	0	non-MANE
GTEX-ZT9X-1826-SM-4V2KV_rep	muscle_skeletal	CALM1	ENST00000555132.5	0	1530.9670150220002	0	non-MANE
GTEX-ZT9X-1826-SM-4V2KV_rep2	muscle_skeletal	CALM1	ENST00000555132.5	0	1548.344791729	0	non-MANE
GTEX-ZVZP-0226-SM-4VEIO	heart_left_ventricle	CALM1	ENST00000555132.5	0	699.832131504	0	non-MANE
GTEX-1192X-0011-R10a-SM-4RXXZ	brain_frontal_cortex_(ba9)	CALM1	ENST00000555267.1	0	4499.438725899	0	non-MANE
GTEX-11H98-0011-R11b-SM-4SFLZ	brain_cerebellar_hemisphere	CALM1	ENST00000555267.1	0	5086.93021193	0	non-MANE
GTEX-11TTK-0011-R7b-SM-4TVFS	brain_putamen_(basal_ganglia)	CALM1	ENST00000555267.1	0	2354.96158415	0	non-MANE
GTEX-1211K-0826-SM-7LDFQ	lung	CALM1	ENST00000555267.1	0	593.482206442	0	non-MANE
GTEX-1313W-0011-R7b-SM-4ZL3U	brain_putamen_(basal_ganglia)	CALM1	ENST00000555267.1	0	2641.4806711429997	0	non-MANE
GTEX-13QBU-0426-SM-5A4VT	heart_left_ventricle	CALM1	ENST00000555267.1	0	626.494084712	0	non-MANE
GTEX-13QJ3-0726-SM-7LDHS	muscle_skeletal	CALM1	ENST00000555267.1	0	1062.1506821	0	non-MANE
GTEX-13QJ3-0726-SM-7LDHS_rep	muscle_skeletal	CALM1	ENST00000555267.1	0	1068.296756994	0	non-MANE
GTEX-13RTJ-0011-R7b-SM-5CTCB	brain_putamen_(basal_ganglia)	CALM1	ENST00000555267.1	0	2834.621366564	0	non-MANE
GTEX-13VXU-0011-R11b-SM-5BFQZ	brain_cerebellar_hemisphere	CALM1	ENST00000555267.1	0	6495.272580453	0	non-MANE
GTEX-13X6J-0011-R10b-SM-5CEKT	brain_frontal_cortex_(ba9)	CALM1	ENST00000555267.1	0	4835.779045299	0	non-MANE
GTEX-145MH-0011-R3b-SM-5CTCM	brain_anterior_cingulate_cortex_(ba24)	CALM1	ENST00000555267.1	0	5812.62371777	0	non-MANE
GTEX-14BIL-0011-R10a-SM-5EQV4	brain_frontal_cortex_(ba9)	CALM1	ENST00000555267.1	0	3000.970237977	0	non-MANE
GTEX-14BMU-0526-SM-5CA2F	lung	CALM1	ENST00000555267.1	0	1551.869265598	0	non-MANE
GTEX-14BMU-0526-SM-5CA2F_rep	lung	CALM1	ENST00000555267.1	0	1573.60449826	0	non-MANE
GTEX-14BMU-0526-SM-5CA2F_rep2	lung	CALM1	ENST00000555267.1	0	1562.7196189830001	0	non-MANE
GTEX-14C5O-0011-R7b-SM-5GUPO	brain_putamen_(basal_ganglia)	CALM1	ENST00000555267.1	0	3785.675459294	0	non-MANE
GTEX-14XAO-0926-SM-5YQWC	heart_atrial_appendage	CALM1	ENST00000555267.1	0	538.055520418	0	non-MANE
GTEX-15DCD-0011-R10b-SM-5S51M	brain_frontal_cortex_(ba9)	CALM1	ENST00000555267.1	0	3949.7558815909997	0	non-MANE
GTEX-15ER7-0011-R5b-SM-5S51V	brain_caudate_(basal_ganglia)	CALM1	ENST00000555267.1	0	3331.759760223	0	non-MANE
GTEX-15ER7-0011-R7a-SM-5QYP2	brain_putamen_(basal_ganglia)	CALM1	ENST00000555267.1	0	1894.087096112	0	non-MANE
GTEX-15RIE-1726-SM-5V7WB	heart_left_ventricle	CALM1	ENST00000555267.1	0	591.539639364	0	non-MANE
GTEX-17F97-0011-R11b-SM-63KY2	brain_cerebellar_hemisphere	CALM1	ENST00000555267.1	0	4355.454037422	0	non-MANE
GTEX-17MFQ-1926-SM-6659L	muscle_skeletal	CALM1	ENST00000555267.1	0	1422.318630601	0	non-MANE
GTEX-1C64N-0326-SM-6ZHT1	muscle_skeletal	CALM1	ENST00000555267.1	0	3325.092699704	0	non-MANE
GTEX-1GN1W-0226-SM-7AGLJ	heart_atrial_appendage	CALM1	ENST00000555267.1	0	687.584125425	0	non-MANE
GTEX-1GN1W-0226-SM-7AGLJ_rep	heart_atrial_appendage	CALM1	ENST00000555267.1	0	679.9998529	0	non-MANE
GTEX-1H11D-1226-SM-9P6XJ	heart_left_ventricle	CALM1	ENST00000555267.1	0	783.737940191	0	non-MANE
GTEX-1H3NZ-0011-R11b-SM-AUNOV	brain_cerebellar_hemisphere	CALM1	ENST00000555267.1	0	3717.533055031	0	non-MANE
GTEX-1HBPH-0226-SM-7LLUW	heart_atrial_appendage	CALM1	ENST00000555267.1	0	496.083539647	0	non-MANE
GTEX-1I6K7-0626-SM-AAEQW	heart_left_ventricle	CALM1	ENST00000555267.1	0	480.355153193	0	non-MANE
GTEX-1I6K7-1226-SM-AAEQX	lung	CALM1	ENST00000555267.1	0	733.359943721	0	non-MANE
GTEX-1IDJD-1226-SM-AXRWG	adipose_subcutaneous	CALM1	ENST00000555267.1	0	610.1687570329999	0	non-MANE
GTEX-1IDJD-0226-SM-AML89	heart_atrial_appendage	CALM1	ENST00000555267.1	0	635.598916957	0	non-MANE
GTEX-1IDJF-0826-SM-ABADH	heart_atrial_appendage	CALM1	ENST00000555267.1	0	754.4161158850001	0	non-MANE
GTEX-1IDJU-0726-SM-BXZK2	heart_left_ventricle	CALM1	ENST00000555267.1	0	655.815172597	0	non-MANE
GTEX-1KXAM-0426-SM-CYKMP	lung	CALM1	ENST00000555267.1	0	659.427976324	0	non-MANE
GTEX-1KXAM-2426-SM-CYKMT	muscle_skeletal	CALM1	ENST00000555267.1	0	1467.736340364	0	non-MANE
GTEX-1LVA9-0326-SM-CYRXA	muscle_skeletal	CALM1	ENST00000555267.1	0	511.49131599	0	non-MANE
GTEX-OHPL-0326-SM-DPSB8	heart_left_ventricle	CALM1	ENST00000555267.1	0	586.625822376	0	non-MANE
GTEX-Q2AG-0011-R11A-SM-2EBL2	brain_cerebellar_hemisphere	CALM1	ENST00000555267.1	0	8133.679995261	0	non-MANE
GTEX-Q2AG-0011-R11A-SM-2EBL2_rep	brain_cerebellar_hemisphere	CALM1	ENST00000555267.1	0.1716536	8197.316471422	2.0940218740904973e-5	non-MANE
GTEX-Q2AG-0011-R11A-SM-2EBL2_rep2	brain_cerebellar_hemisphere	CALM1	ENST00000555267.1	0	8459.724491212999	0	non-MANE
GTEX-QDT8-0011-R10A-SM-2FKJB	brain_frontal_cortex_(ba9)	CALM1	ENST00000555267.1	0	6791.3066204960005	0	non-MANE
GTEX-R53T-0326-SM-2K8S4	liver	CALM1	ENST00000555267.1	0	290.31699150000003	0	non-MANE
GTEX-S4P3-1326-SM-2QRBQ	breast_mammary_tissue	CALM1	ENST00000555267.1	0	295.292719052	0	non-MANE
GTEX-T5JC-0011-R11A-SM-2TT24	brain_cerebellar_hemisphere	CALM1	ENST00000555267.1	0.1884428	6085.573019861001	3.0965498135507404e-5	non-MANE
GTEX-T5JC-0011-R10A-SM-2TT23	brain_frontal_cortex_(ba9)	CALM1	ENST00000555267.1	0	710.8330964	0	non-MANE
GTEX-T5JC-0011-R7A-SM-2TT1Z	brain_putamen_(basal_ganglia)	CALM1	ENST00000555267.1	0	1849.689233196	0	non-MANE
GTEX-UTHO-2426-SM-38ZXF	liver	CALM1	ENST00000555267.1	0	328.3408251	0	non-MANE
GTEX-WY7C-1126-SM-3GS2X	heart_atrial_appendage	CALM1	ENST00000555267.1	0	730.894591371	0	non-MANE
GTEX-WY7C-1126-SM-3GS2X_rep	heart_atrial_appendage	CALM1	ENST00000555267.1	0	755.0453697639999	0	non-MANE
GTEX-WY7C-1126-SM-3GS2X_rep2	heart_atrial_appendage	CALM1	ENST00000555267.1	0	744.3518162109999	0	non-MANE
GTEX-WY7C-0726-SM-3GLGQ	liver	CALM1	ENST00000555267.1	0	840.790231473	0	non-MANE
GTEX-WYJK-2426-SM-3H5V1	pancreas	CALM1	ENST00000555267.1	0	185.69996442000001	0	non-MANE
GTEX-WYVS-0526-SM-3H5V7	lung	CALM1	ENST00000555267.1	0	889.005619848	0	non-MANE
GTEX-Y5LM-0426-SM-3YX99	liver	CALM1	ENST00000555267.1	0	485.976404558	0	non-MANE
GTEX-Y5LM-0426-SM-3YX99_rep	liver	CALM1	ENST00000555267.1	0	478.951103121	0	non-MANE
GTEX-Y5LM-0426-SM-3YX99_rep2	liver	CALM1	ENST00000555267.1	0	480.81532274799997	0	non-MANE
GTEX-ZF29-2026-SM-4TVXH	liver	CALM1	ENST00000555267.1	0	228.951511065	0	non-MANE
GTEX-ZPU1-0826-SM-4UJSC	liver	CALM1	ENST00000555267.1	0	171.66580932899998	0	non-MANE
GTEX-ZT9X-0326-SM-4U9QG	lung	CALM1	ENST00000555267.1	0	1155.519476777	0	non-MANE
GTEX-ZT9X-1826-SM-4V2KV	muscle_skeletal	CALM1	ENST00000555267.1	0	1570.966581857	0	non-MANE
GTEX-ZT9X-1826-SM-4V2KV_rep	muscle_skeletal	CALM1	ENST00000555267.1	0	1530.9670150220002	0	non-MANE
GTEX-ZT9X-1826-SM-4V2KV_rep2	muscle_skeletal	CALM1	ENST00000555267.1	0	1548.344791729	0	non-MANE
GTEX-ZVZP-0226-SM-4VEIO	heart_left_ventricle	CALM1	ENST00000555267.1	0	699.832131504	0	non-MANE
GTEX-1192X-0011-R10a-SM-4RXXZ	brain_frontal_cortex_(ba9)	CALM1	ENST00000556721.1	0	4499.438725899	0	non-MANE
GTEX-11H98-0011-R11b-SM-4SFLZ	brain_cerebellar_hemisphere	CALM1	ENST00000556721.1	0.4368901	5086.93021193	8.588482282996414e-5	non-MANE
GTEX-11TTK-0011-R7b-SM-4TVFS	brain_putamen_(basal_ganglia)	CALM1	ENST00000556721.1	0	2354.96158415	0	non-MANE
GTEX-1211K-0826-SM-7LDFQ	lung	CALM1	ENST00000556721.1	0	593.482206442	0	non-MANE
GTEX-1313W-0011-R7b-SM-4ZL3U	brain_putamen_(basal_ganglia)	CALM1	ENST00000556721.1	0.819572	2641.4806711429997	3.102699213185465e-4	non-MANE
GTEX-13QBU-0426-SM-5A4VT	heart_left_ventricle	CALM1	ENST00000556721.1	0	626.494084712	0	non-MANE
GTEX-13QJ3-0726-SM-7LDHS	muscle_skeletal	CALM1	ENST00000556721.1	0	1062.1506821	0	non-MANE
GTEX-13QJ3-0726-SM-7LDHS_rep	muscle_skeletal	CALM1	ENST00000556721.1	0	1068.296756994	0	non-MANE
GTEX-13RTJ-0011-R7b-SM-5CTCB	brain_putamen_(basal_ganglia)	CALM1	ENST00000556721.1	0	2834.621366564	0	non-MANE
GTEX-13VXU-0011-R11b-SM-5BFQZ	brain_cerebellar_hemisphere	CALM1	ENST00000556721.1	1.163124	6495.272580453	1.79072392358148e-4	non-MANE
GTEX-13X6J-0011-R10b-SM-5CEKT	brain_frontal_cortex_(ba9)	CALM1	ENST00000556721.1	0	4835.779045299	0	non-MANE
GTEX-145MH-0011-R3b-SM-5CTCM	brain_anterior_cingulate_cortex_(ba24)	CALM1	ENST00000556721.1	0	5812.62371777	0	non-MANE
GTEX-14BIL-0011-R10a-SM-5EQV4	brain_frontal_cortex_(ba9)	CALM1	ENST00000556721.1	0.2654551	3000.970237977	8.845642540558727e-5	non-MANE
GTEX-14BMU-0526-SM-5CA2F	lung	CALM1	ENST00000556721.1	0	1551.869265598	0	non-MANE
GTEX-14BMU-0526-SM-5CA2F_rep	lung	CALM1	ENST00000556721.1	0	1573.60449826	0	non-MANE
GTEX-14BMU-0526-SM-5CA2F_rep2	lung	CALM1	ENST00000556721.1	0.227437	1562.7196189830001	1.4553922356718948e-4	non-MANE
GTEX-14C5O-0011-R7b-SM-5GUPO	brain_putamen_(basal_ganglia)	CALM1	ENST00000556721.1	0	3785.675459294	0	non-MANE
GTEX-14XAO-0926-SM-5YQWC	heart_atrial_appendage	CALM1	ENST00000556721.1	0	538.055520418	0	non-MANE
GTEX-15DCD-0011-R10b-SM-5S51M	brain_frontal_cortex_(ba9)	CALM1	ENST00000556721.1	0.3985224	3949.7558815909997	1.0089798254556212e-4	non-MANE
GTEX-15ER7-0011-R5b-SM-5S51V	brain_caudate_(basal_ganglia)	CALM1	ENST00000556721.1	0	3331.759760223	0	non-MANE
GTEX-15ER7-0011-R7a-SM-5QYP2	brain_putamen_(basal_ganglia)	CALM1	ENST00000556721.1	0.4148242	1894.087096112	2.1901009771488927e-4	non-MANE
GTEX-15RIE-1726-SM-5V7WB	heart_left_ventricle	CALM1	ENST00000556721.1	0	591.539639364	0	non-MANE
GTEX-17F97-0011-R11b-SM-63KY2	brain_cerebellar_hemisphere	CALM1	ENST00000556721.1	1.68533	4355.454037422	3.8694702906279536e-4	non-MANE
GTEX-17MFQ-1926-SM-6659L	muscle_skeletal	CALM1	ENST00000556721.1	0	1422.318630601	0	non-MANE
GTEX-1C64N-0326-SM-6ZHT1	muscle_skeletal	CALM1	ENST00000556721.1	0	3325.092699704	0	non-MANE
GTEX-1GN1W-0226-SM-7AGLJ	heart_atrial_appendage	CALM1	ENST00000556721.1	0	687.584125425	0	non-MANE
GTEX-1GN1W-0226-SM-7AGLJ_rep	heart_atrial_appendage	CALM1	ENST00000556721.1	0	679.9998529	0	non-MANE
GTEX-1H11D-1226-SM-9P6XJ	heart_left_ventricle	CALM1	ENST00000556721.1	0.5574239	783.737940191	7.112376107046108e-4	non-MANE
GTEX-1H3NZ-0011-R11b-SM-AUNOV	brain_cerebellar_hemisphere	CALM1	ENST00000556721.1	1.130379	3717.533055031	3.040669667940784e-4	non-MANE
GTEX-1HBPH-0226-SM-7LLUW	heart_atrial_appendage	CALM1	ENST00000556721.1	0	496.083539647	0	non-MANE
GTEX-1I6K7-0626-SM-AAEQW	heart_left_ventricle	CALM1	ENST00000556721.1	0.4304258	480.355153193	8.960574215533834e-4	non-MANE
GTEX-1I6K7-1226-SM-AAEQX	lung	CALM1	ENST00000556721.1	0	733.359943721	0	non-MANE
GTEX-1IDJD-1226-SM-AXRWG	adipose_subcutaneous	CALM1	ENST00000556721.1	0	610.1687570329999	0	non-MANE
GTEX-1IDJD-0226-SM-AML89	heart_atrial_appendage	CALM1	ENST00000556721.1	0	635.598916957	0	non-MANE
GTEX-1IDJF-0826-SM-ABADH	heart_atrial_appendage	CALM1	ENST00000556721.1	0	754.4161158850001	0	non-MANE
GTEX-1IDJU-0726-SM-BXZK2	heart_left_ventricle	CALM1	ENST00000556721.1	0	655.815172597	0	non-MANE
GTEX-1KXAM-0426-SM-CYKMP	lung	CALM1	ENST00000556721.1	0	659.427976324	0	non-MANE
GTEX-1KXAM-2426-SM-CYKMT	muscle_skeletal	CALM1	ENST00000556721.1	0	1467.736340364	0	non-MANE
GTEX-1LVA9-0326-SM-CYRXA	muscle_skeletal	CALM1	ENST00000556721.1	0	511.49131599	0	non-MANE
GTEX-OHPL-0326-SM-DPSB8	heart_left_ventricle	CALM1	ENST00000556721.1	0	586.625822376	0	non-MANE
GTEX-Q2AG-0011-R11A-SM-2EBL2	brain_cerebellar_hemisphere	CALM1	ENST00000556721.1	0.2778655	8133.679995261	3.416233490399122e-5	non-MANE
GTEX-Q2AG-0011-R11A-SM-2EBL2_rep	brain_cerebellar_hemisphere	CALM1	ENST00000556721.1	1.201575	8197.316471422	1.4658150678810636e-4	non-MANE
GTEX-Q2AG-0011-R11A-SM-2EBL2_rep2	brain_cerebellar_hemisphere	CALM1	ENST00000556721.1	0	8459.724491212999	0	non-MANE
GTEX-QDT8-0011-R10A-SM-2FKJB	brain_frontal_cortex_(ba9)	CALM1	ENST00000556721.1	0.6822691	6791.3066204960005	1.0046212579195411e-4	non-MANE
GTEX-R53T-0326-SM-2K8S4	liver	CALM1	ENST00000556721.1	0	290.31699150000003	0	non-MANE
GTEX-S4P3-1326-SM-2QRBQ	breast_mammary_tissue	CALM1	ENST00000556721.1	0	295.292719052	0	non-MANE
GTEX-T5JC-0011-R11A-SM-2TT24	brain_cerebellar_hemisphere	CALM1	ENST00000556721.1	0.9422142	6085.573019861001	1.5482752354214967e-4	non-MANE
GTEX-T5JC-0011-R10A-SM-2TT23	brain_frontal_cortex_(ba9)	CALM1	ENST00000556721.1	0	710.8330964	0	non-MANE
GTEX-T5JC-0011-R7A-SM-2TT1Z	brain_putamen_(basal_ganglia)	CALM1	ENST00000556721.1	0	1849.689233196	0	non-MANE
GTEX-UTHO-2426-SM-38ZXF	liver	CALM1	ENST00000556721.1	0	328.3408251	0	non-MANE
GTEX-WY7C-1126-SM-3GS2X	heart_atrial_appendage	CALM1	ENST00000556721.1	0	730.894591371	0	non-MANE
GTEX-WY7C-1126-SM-3GS2X_rep	heart_atrial_appendage	CALM1	ENST00000556721.1	0	755.0453697639999	0	non-MANE
GTEX-WY7C-1126-SM-3GS2X_rep2	heart_atrial_appendage	CALM1	ENST00000556721.1	0.5022617	744.3518162109999	6.747638536796758e-4	non-MANE
GTEX-WY7C-0726-SM-3GLGQ	liver	CALM1	ENST00000556721.1	0.4126578	840.790231473	4.90797567042442e-4	non-MANE
GTEX-WYJK-2426-SM-3H5V1	pancreas	CALM1	ENST00000556721.1	0	185.69996442000001	0	non-MANE
GTEX-WYVS-0526-SM-3H5V7	lung	CALM1	ENST00000556721.1	0.2029693	889.005619848	2.283104802360003e-4	non-MANE
GTEX-Y5LM-0426-SM-3YX99	liver	CALM1	ENST00000556721.1	0.3176316	485.976404558	6.535946951763818e-4	non-MANE
GTEX-Y5LM-0426-SM-3YX99_rep	liver	CALM1	ENST00000556721.1	0	478.951103121	0	non-MANE
GTEX-Y5LM-0426-SM-3YX99_rep2	liver	CALM1	ENST00000556721.1	0	480.81532274799997	0	non-MANE
GTEX-ZF29-2026-SM-4TVXH	liver	CALM1	ENST00000556721.1	0	228.951511065	0	non-MANE
GTEX-ZPU1-0826-SM-4UJSC	liver	CALM1	ENST00000556721.1	0	171.66580932899998	0	non-MANE
GTEX-ZT9X-0326-SM-4U9QG	lung	CALM1	ENST00000556721.1	0	1155.519476777	0	non-MANE
GTEX-ZT9X-1826-SM-4V2KV	muscle_skeletal	CALM1	ENST00000556721.1	0	1570.966581857	0	non-MANE
GTEX-ZT9X-1826-SM-4V2KV_rep	muscle_skeletal	CALM1	ENST00000556721.1	0.1450741	1530.9670150220002	9.47597816128751e-5	non-MANE
GTEX-ZT9X-1826-SM-4V2KV_rep2	muscle_skeletal	CALM1	ENST00000556721.1	0	1548.344791729	0	non-MANE
GTEX-ZVZP-0226-SM-4VEIO	heart_left_ventricle	CALM1	ENST00000556721.1	0.5671249	699.832131504	8.103727657962766e-4	non-MANE
GTEX-1192X-0011-R10a-SM-4RXXZ	brain_frontal_cortex_(ba9)	CALM1	ENST00000556757.5	0	4499.438725899	0	non-MANE
GTEX-11H98-0011-R11b-SM-4SFLZ	brain_cerebellar_hemisphere	CALM1	ENST00000556757.5	2.184451	5086.93021193	4.294242124409274e-4	non-MANE
GTEX-11TTK-0011-R7b-SM-4TVFS	brain_putamen_(basal_ganglia)	CALM1	ENST00000556757.5	0	2354.96158415	0	non-MANE
GTEX-1211K-0826-SM-7LDFQ	lung	CALM1	ENST00000556757.5	0	593.482206442	0	non-MANE
GTEX-1313W-0011-R7b-SM-4ZL3U	brain_putamen_(basal_ganglia)	CALM1	ENST00000556757.5	0	2641.4806711429997	0	non-MANE
GTEX-13QBU-0426-SM-5A4VT	heart_left_ventricle	CALM1	ENST00000556757.5	0	626.494084712	0	non-MANE
GTEX-13QJ3-0726-SM-7LDHS	muscle_skeletal	CALM1	ENST00000556757.5	0	1062.1506821	0	non-MANE
GTEX-13QJ3-0726-SM-7LDHS_rep	muscle_skeletal	CALM1	ENST00000556757.5	0	1068.296756994	0	non-MANE
GTEX-13RTJ-0011-R7b-SM-5CTCB	brain_putamen_(basal_ganglia)	CALM1	ENST00000556757.5	0	2834.621366564	0	non-MANE
GTEX-13VXU-0011-R11b-SM-5BFQZ	brain_cerebellar_hemisphere	CALM1	ENST00000556757.5	3.295518	6495.272580453	5.07371778348086e-4	non-MANE
GTEX-13X6J-0011-R10b-SM-5CEKT	brain_frontal_cortex_(ba9)	CALM1	ENST00000556757.5	0	4835.779045299	0	non-MANE
GTEX-145MH-0011-R3b-SM-5CTCM	brain_anterior_cingulate_cortex_(ba24)	CALM1	ENST00000556757.5	0	5812.62371777	0	non-MANE
GTEX-14BIL-0011-R10a-SM-5EQV4	brain_frontal_cortex_(ba9)	CALM1	ENST00000556757.5	0	3000.970237977	0	non-MANE
GTEX-14BMU-0526-SM-5CA2F	lung	CALM1	ENST00000556757.5	0.588833	1551.869265598	3.794346682760665e-4	non-MANE
GTEX-14BMU-0526-SM-5CA2F_rep	lung	CALM1	ENST00000556757.5	0.7776263	1573.60449826	4.941688339477002e-4	non-MANE
GTEX-14BMU-0526-SM-5CA2F_rep2	lung	CALM1	ENST00000556757.5	0	1562.7196189830001	0	non-MANE
GTEX-14C5O-0011-R7b-SM-5GUPO	brain_putamen_(basal_ganglia)	CALM1	ENST00000556757.5	0.5014472	3785.675459294	1.3245910944873127e-4	non-MANE
GTEX-14XAO-0926-SM-5YQWC	heart_atrial_appendage	CALM1	ENST00000556757.5	0.5443151	538.055520418	0.0010116337057133754	non-MANE
GTEX-15DCD-0011-R10b-SM-5S51M	brain_frontal_cortex_(ba9)	CALM1	ENST00000556757.5	0.7970449	3949.7558815909997	2.0179599040914462e-4	non-MANE
GTEX-15ER7-0011-R5b-SM-5S51V	brain_caudate_(basal_ganglia)	CALM1	ENST00000556757.5	0.3494242	3331.759760223	1.0487676937925816e-4	non-MANE
GTEX-15ER7-0011-R7a-SM-5QYP2	brain_putamen_(basal_ganglia)	CALM1	ENST00000556757.5	0.4148242	1894.087096112	2.1901009771488927e-4	non-MANE
GTEX-15RIE-1726-SM-5V7WB	heart_left_ventricle	CALM1	ENST00000556757.5	0.2986066	591.539639364	5.047955878680422e-4	non-MANE
GTEX-17F97-0011-R11b-SM-63KY2	brain_cerebellar_hemisphere	CALM1	ENST00000556757.5	1.68533	4355.454037422	3.8694702906279536e-4	non-MANE
GTEX-17MFQ-1926-SM-6659L	muscle_skeletal	CALM1	ENST00000556757.5	0.1490588	1422.318630601	1.0479986466676267e-4	non-MANE
GTEX-1C64N-0326-SM-6ZHT1	muscle_skeletal	CALM1	ENST00000556757.5	1.190651	3325.092699704	3.580805431698165e-4	non-MANE
GTEX-1GN1W-0226-SM-7AGLJ	heart_atrial_appendage	CALM1	ENST00000556757.5	1.041268	687.584125425	0.00151438632960932	non-MANE
GTEX-1GN1W-0226-SM-7AGLJ_rep	heart_atrial_appendage	CALM1	ENST00000556757.5	0	679.9998529	0	non-MANE
GTEX-1H11D-1226-SM-9P6XJ	heart_left_ventricle	CALM1	ENST00000556757.5	1.39356	783.737940191	0.0017780943457457016	non-MANE
GTEX-1H3NZ-0011-R11b-SM-AUNOV	brain_cerebellar_hemisphere	CALM1	ENST00000556757.5	1.978163	3717.533055031	5.321171246407396e-4	non-MANE
GTEX-1HBPH-0226-SM-7LLUW	heart_atrial_appendage	CALM1	ENST00000556757.5	0	496.083539647	0	non-MANE
GTEX-1I6K7-0626-SM-AAEQW	heart_left_ventricle	CALM1	ENST00000556757.5	0	480.355153193	0	non-MANE
GTEX-1I6K7-1226-SM-AAEQX	lung	CALM1	ENST00000556757.5	0	733.359943721	0	non-MANE
GTEX-1IDJD-1226-SM-AXRWG	adipose_subcutaneous	CALM1	ENST00000556757.5	0	610.1687570329999	0	non-MANE
GTEX-1IDJD-0226-SM-AML89	heart_atrial_appendage	CALM1	ENST00000556757.5	1.129753	635.598916957	0.0017774621225108709	non-MANE
GTEX-1IDJF-0826-SM-ABADH	heart_atrial_appendage	CALM1	ENST00000556757.5	0.654591	754.4161158850001	8.676789721440456e-4	non-MANE
GTEX-1IDJU-0726-SM-BXZK2	heart_left_ventricle	CALM1	ENST00000556757.5	0.5762875	655.815172597	8.78734625363921e-4	non-MANE
GTEX-1KXAM-0426-SM-CYKMP	lung	CALM1	ENST00000556757.5	0.8446985	659.427976324	0.0012809564203035422	non-MANE
GTEX-1KXAM-2426-SM-CYKMT	muscle_skeletal	CALM1	ENST00000556757.5	0	1467.736340364	0	non-MANE
GTEX-1LVA9-0326-SM-CYRXA	muscle_skeletal	CALM1	ENST00000556757.5	0.3331106	511.49131599	6.512536764290101e-4	non-MANE
GTEX-OHPL-0326-SM-DPSB8	heart_left_ventricle	CALM1	ENST00000556757.5	0	586.625822376	0	non-MANE
GTEX-Q2AG-0011-R11A-SM-2EBL2	brain_cerebellar_hemisphere	CALM1	ENST00000556757.5	2.778655	8133.679995261	3.416233490399122e-4	non-MANE
GTEX-Q2AG-0011-R11A-SM-2EBL2_rep	brain_cerebellar_hemisphere	CALM1	ENST00000556757.5	3.261418	8197.316471422	3.9786410728073757e-4	non-MANE
GTEX-Q2AG-0011-R11A-SM-2EBL2_rep2	brain_cerebellar_hemisphere	CALM1	ENST00000556757.5	3.281854	8459.724491212999	3.879386383574095e-4	non-MANE
GTEX-QDT8-0011-R10A-SM-2FKJB	brain_frontal_cortex_(ba9)	CALM1	ENST00000556757.5	0.4548461	6791.3066204960005	6.697475543620507e-5	non-MANE
GTEX-R53T-0326-SM-2K8S4	liver	CALM1	ENST00000556757.5	0	290.31699150000003	0	non-MANE
GTEX-S4P3-1326-SM-2QRBQ	breast_mammary_tissue	CALM1	ENST00000556757.5	0	295.292719052	0	non-MANE
GTEX-T5JC-0011-R11A-SM-2TT24	brain_cerebellar_hemisphere	CALM1	ENST00000556757.5	1.130657	6085.573019861001	1.8579302167765708e-4	non-MANE
GTEX-T5JC-0011-R10A-SM-2TT23	brain_frontal_cortex_(ba9)	CALM1	ENST00000556757.5	0	710.8330964	0	non-MANE
GTEX-T5JC-0011-R7A-SM-2TT1Z	brain_putamen_(basal_ganglia)	CALM1	ENST00000556757.5	0.433487	1849.689233196	2.3435666501177396e-4	non-MANE
GTEX-UTHO-2426-SM-38ZXF	liver	CALM1	ENST00000556757.5	0	328.3408251	0	non-MANE
GTEX-WY7C-1126-SM-3GS2X	heart_atrial_appendage	CALM1	ENST00000556757.5	0.2247523	730.894591371	3.0750302800628657e-4	non-MANE
GTEX-WY7C-1126-SM-3GS2X_rep	heart_atrial_appendage	CALM1	ENST00000556757.5	0	755.0453697639999	0	non-MANE
GTEX-WY7C-1126-SM-3GS2X_rep2	heart_atrial_appendage	CALM1	ENST00000556757.5	0.5022617	744.3518162109999	6.747638536796758e-4	non-MANE
GTEX-WY7C-0726-SM-3GLGQ	liver	CALM1	ENST00000556757.5	0	840.790231473	0	non-MANE
GTEX-WYJK-2426-SM-3H5V1	pancreas	CALM1	ENST00000556757.5	0.2189858	185.69996442000001	0.0011792452447902304	non-MANE
GTEX-WYVS-0526-SM-3H5V7	lung	CALM1	ENST00000556757.5	0.608908	889.005619848	6.84931553193229e-4	non-MANE
GTEX-Y5LM-0426-SM-3YX99	liver	CALM1	ENST00000556757.5	0.3176316	485.976404558	6.535946951763818e-4	non-MANE
GTEX-Y5LM-0426-SM-3YX99_rep	liver	CALM1	ENST00000556757.5	0.1988174	478.951103121	4.151100158334361e-4	non-MANE
GTEX-Y5LM-0426-SM-3YX99_rep2	liver	CALM1	ENST00000556757.5	0.2922889	480.81532274799997	6.079026315748084e-4	non-MANE
GTEX-ZF29-2026-SM-4TVXH	liver	CALM1	ENST00000556757.5	0	228.951511065	0	non-MANE
GTEX-ZPU1-0826-SM-4UJSC	liver	CALM1	ENST00000556757.5	0.8803375	171.66580932899998	0.00512820522293301	non-MANE
GTEX-ZT9X-0326-SM-4U9QG	lung	CALM1	ENST00000556757.5	0.5649081	1155.519476777	4.888780426061307e-4	non-MANE
GTEX-ZT9X-1826-SM-4V2KV	muscle_skeletal	CALM1	ENST00000556757.5	1.130497	1570.966581857	7.19618744953612e-4	non-MANE
GTEX-ZT9X-1826-SM-4V2KV_rep	muscle_skeletal	CALM1	ENST00000556757.5	0.2901482	1530.9670150220002	1.895195632257502e-4	non-MANE
GTEX-ZT9X-1826-SM-4V2KV_rep2	muscle_skeletal	CALM1	ENST00000556757.5	0.5138881	1548.344791729	3.318951326249196e-4	non-MANE
GTEX-ZVZP-0226-SM-4VEIO	heart_left_ventricle	CALM1	ENST00000556757.5	0	699.832131504	0	non-MANE
GTEX-1192X-0011-R10a-SM-4RXXZ	brain_frontal_cortex_(ba9)	CALM1	ENST00000557020.5	0	4499.438725899	0	non-MANE
GTEX-11H98-0011-R11b-SM-4SFLZ	brain_cerebellar_hemisphere	CALM1	ENST00000557020.5	0	5086.93021193	0	non-MANE
GTEX-11TTK-0011-R7b-SM-4TVFS	brain_putamen_(basal_ganglia)	CALM1	ENST00000557020.5	0	2354.96158415	0	non-MANE
GTEX-1211K-0826-SM-7LDFQ	lung	CALM1	ENST00000557020.5	0	593.482206442	0	non-MANE
GTEX-1313W-0011-R7b-SM-4ZL3U	brain_putamen_(basal_ganglia)	CALM1	ENST00000557020.5	0.819572	2641.4806711429997	3.102699213185465e-4	non-MANE
GTEX-13QBU-0426-SM-5A4VT	heart_left_ventricle	CALM1	ENST00000557020.5	0	626.494084712	0	non-MANE
GTEX-13QJ3-0726-SM-7LDHS	muscle_skeletal	CALM1	ENST00000557020.5	0	1062.1506821	0	non-MANE
GTEX-13QJ3-0726-SM-7LDHS_rep	muscle_skeletal	CALM1	ENST00000557020.5	0	1068.296756994	0	non-MANE
GTEX-13RTJ-0011-R7b-SM-5CTCB	brain_putamen_(basal_ganglia)	CALM1	ENST00000557020.5	0	2834.621366564	0	non-MANE
GTEX-13VXU-0011-R11b-SM-5BFQZ	brain_cerebellar_hemisphere	CALM1	ENST00000557020.5	0.9692701	6495.272580453	1.4922700902760268e-4	non-MANE
GTEX-13X6J-0011-R10b-SM-5CEKT	brain_frontal_cortex_(ba9)	CALM1	ENST00000557020.5	0	4835.779045299	0	non-MANE
GTEX-145MH-0011-R3b-SM-5CTCM	brain_anterior_cingulate_cortex_(ba24)	CALM1	ENST00000557020.5	0	5812.62371777	0	non-MANE
GTEX-14BIL-0011-R10a-SM-5EQV4	brain_frontal_cortex_(ba9)	CALM1	ENST00000557020.5	0	3000.970237977	0	non-MANE
GTEX-14BMU-0526-SM-5CA2F	lung	CALM1	ENST00000557020.5	0	1551.869265598	0	non-MANE
GTEX-14BMU-0526-SM-5CA2F_rep	lung	CALM1	ENST00000557020.5	0	1573.60449826	0	non-MANE
GTEX-14BMU-0526-SM-5CA2F_rep2	lung	CALM1	ENST00000557020.5	0	1562.7196189830001	0	non-MANE
GTEX-14C5O-0011-R7b-SM-5GUPO	brain_putamen_(basal_ganglia)	CALM1	ENST00000557020.5	1.253618	3785.675459294	3.3114777362182817e-4	non-MANE
GTEX-14XAO-0926-SM-5YQWC	heart_atrial_appendage	CALM1	ENST00000557020.5	0	538.055520418	0	non-MANE
GTEX-15DCD-0011-R10b-SM-5S51M	brain_frontal_cortex_(ba9)	CALM1	ENST00000557020.5	0.3985224	3949.7558815909997	1.0089798254556212e-4	non-MANE
GTEX-15ER7-0011-R5b-SM-5S51V	brain_caudate_(basal_ganglia)	CALM1	ENST00000557020.5	0	3331.759760223	0	non-MANE
GTEX-15ER7-0011-R7a-SM-5QYP2	brain_putamen_(basal_ganglia)	CALM1	ENST00000557020.5	0	1894.087096112	0	non-MANE
GTEX-15RIE-1726-SM-5V7WB	heart_left_ventricle	CALM1	ENST00000557020.5	0	591.539639364	0	non-MANE
GTEX-17F97-0011-R11b-SM-63KY2	brain_cerebellar_hemisphere	CALM1	ENST00000557020.5	1.123553	4355.454037422	2.5796460950946754e-4	non-MANE
GTEX-17MFQ-1926-SM-6659L	muscle_skeletal	CALM1	ENST00000557020.5	0	1422.318630601	0	non-MANE
GTEX-1C64N-0326-SM-6ZHT1	muscle_skeletal	CALM1	ENST00000557020.5	0	3325.092699704	0	non-MANE
GTEX-1GN1W-0226-SM-7AGLJ	heart_atrial_appendage	CALM1	ENST00000557020.5	0	687.584125425	0	non-MANE
GTEX-1GN1W-0226-SM-7AGLJ_rep	heart_atrial_appendage	CALM1	ENST00000557020.5	0	679.9998529	0	non-MANE
GTEX-1H11D-1226-SM-9P6XJ	heart_left_ventricle	CALM1	ENST00000557020.5	0	783.737940191	0	non-MANE
GTEX-1H3NZ-0011-R11b-SM-AUNOV	brain_cerebellar_hemisphere	CALM1	ENST00000557020.5	0.2825947	3717.533055031	7.601672824874006e-5	non-MANE
GTEX-1HBPH-0226-SM-7LLUW	heart_atrial_appendage	CALM1	ENST00000557020.5	0	496.083539647	0	non-MANE
GTEX-1I6K7-0626-SM-AAEQW	heart_left_ventricle	CALM1	ENST00000557020.5	0	480.355153193	0	non-MANE
GTEX-1I6K7-1226-SM-AAEQX	lung	CALM1	ENST00000557020.5	0	733.359943721	0	non-MANE
GTEX-1IDJD-1226-SM-AXRWG	adipose_subcutaneous	CALM1	ENST00000557020.5	0	610.1687570329999	0	non-MANE
GTEX-1IDJD-0226-SM-AML89	heart_atrial_appendage	CALM1	ENST00000557020.5	0	635.598916957	0	non-MANE
GTEX-1IDJF-0826-SM-ABADH	heart_atrial_appendage	CALM1	ENST00000557020.5	0	754.4161158850001	0	non-MANE
GTEX-1IDJU-0726-SM-BXZK2	heart_left_ventricle	CALM1	ENST00000557020.5	0	655.815172597	0	non-MANE
GTEX-1KXAM-0426-SM-CYKMP	lung	CALM1	ENST00000557020.5	0	659.427976324	0	non-MANE
GTEX-1KXAM-2426-SM-CYKMT	muscle_skeletal	CALM1	ENST00000557020.5	0	1467.736340364	0	non-MANE
GTEX-1LVA9-0326-SM-CYRXA	muscle_skeletal	CALM1	ENST00000557020.5	0	511.49131599	0	non-MANE
GTEX-OHPL-0326-SM-DPSB8	heart_left_ventricle	CALM1	ENST00000557020.5	0	586.625822376	0	non-MANE
GTEX-Q2AG-0011-R11A-SM-2EBL2	brain_cerebellar_hemisphere	CALM1	ENST00000557020.5	0.8335966	8133.679995261	1.0248701700653161e-4	non-MANE
GTEX-Q2AG-0011-R11A-SM-2EBL2_rep	brain_cerebellar_hemisphere	CALM1	ENST00000557020.5	1.029921	8197.316471422	1.2564123925074447e-4	non-MANE
GTEX-Q2AG-0011-R11A-SM-2EBL2_rep2	brain_cerebellar_hemisphere	CALM1	ENST00000557020.5	2.386803	8459.724491212999	2.821372022787669e-4	non-MANE
GTEX-QDT8-0011-R10A-SM-2FKJB	brain_frontal_cortex_(ba9)	CALM1	ENST00000557020.5	0	6791.3066204960005	0	non-MANE
GTEX-R53T-0326-SM-2K8S4	liver	CALM1	ENST00000557020.5	0	290.31699150000003	0	non-MANE
GTEX-S4P3-1326-SM-2QRBQ	breast_mammary_tissue	CALM1	ENST00000557020.5	0	295.292719052	0	non-MANE
GTEX-T5JC-0011-R11A-SM-2TT24	brain_cerebellar_hemisphere	CALM1	ENST00000557020.5	0.9422142	6085.573019861001	1.5482752354214967e-4	non-MANE
GTEX-T5JC-0011-R10A-SM-2TT23	brain_frontal_cortex_(ba9)	CALM1	ENST00000557020.5	0	710.8330964	0	non-MANE
GTEX-T5JC-0011-R7A-SM-2TT1Z	brain_putamen_(basal_ganglia)	CALM1	ENST00000557020.5	0.433487	1849.689233196	2.3435666501177396e-4	non-MANE
GTEX-UTHO-2426-SM-38ZXF	liver	CALM1	ENST00000557020.5	0	328.3408251	0	non-MANE
GTEX-WY7C-1126-SM-3GS2X	heart_atrial_appendage	CALM1	ENST00000557020.5	0	730.894591371	0	non-MANE
GTEX-WY7C-1126-SM-3GS2X_rep	heart_atrial_appendage	CALM1	ENST00000557020.5	0	755.0453697639999	0	non-MANE
GTEX-WY7C-1126-SM-3GS2X_rep2	heart_atrial_appendage	CALM1	ENST00000557020.5	0	744.3518162109999	0	non-MANE
GTEX-WY7C-0726-SM-3GLGQ	liver	CALM1	ENST00000557020.5	0	840.790231473	0	non-MANE
GTEX-WYJK-2426-SM-3H5V1	pancreas	CALM1	ENST00000557020.5	0	185.69996442000001	0	non-MANE
GTEX-WYVS-0526-SM-3H5V7	lung	CALM1	ENST00000557020.5	0	889.005619848	0	non-MANE
GTEX-Y5LM-0426-SM-3YX99	liver	CALM1	ENST00000557020.5	0	485.976404558	0	non-MANE
GTEX-Y5LM-0426-SM-3YX99_rep	liver	CALM1	ENST00000557020.5	0	478.951103121	0	non-MANE
GTEX-Y5LM-0426-SM-3YX99_rep2	liver	CALM1	ENST00000557020.5	0	480.81532274799997	0	non-MANE
GTEX-ZF29-2026-SM-4TVXH	liver	CALM1	ENST00000557020.5	0	228.951511065	0	non-MANE
GTEX-ZPU1-0826-SM-4UJSC	liver	CALM1	ENST00000557020.5	0	171.66580932899998	0	non-MANE
GTEX-ZT9X-0326-SM-4U9QG	lung	CALM1	ENST00000557020.5	0	1155.519476777	0	non-MANE
GTEX-ZT9X-1826-SM-4V2KV	muscle_skeletal	CALM1	ENST00000557020.5	0	1570.966581857	0	non-MANE
GTEX-ZT9X-1826-SM-4V2KV_rep	muscle_skeletal	CALM1	ENST00000557020.5	0	1530.9670150220002	0	non-MANE
GTEX-ZT9X-1826-SM-4V2KV_rep2	muscle_skeletal	CALM1	ENST00000557020.5	0	1548.344791729	0	non-MANE
GTEX-ZVZP-0226-SM-4VEIO	heart_left_ventricle	CALM1	ENST00000557020.5	0	699.832131504	0	non-MANE
GTEX-1192X-0011-R10a-SM-4RXXZ	brain_frontal_cortex_(ba9)	CALM1	ENST00000557123.5	0	4499.438725899	0	non-MANE
GTEX-11H98-0011-R11b-SM-4SFLZ	brain_cerebellar_hemisphere	CALM1	ENST00000557123.5	0.8737803	5086.93021193	1.7176966531814961e-4	non-MANE
GTEX-11TTK-0011-R7b-SM-4TVFS	brain_putamen_(basal_ganglia)	CALM1	ENST00000557123.5	0	2354.96158415	0	non-MANE
GTEX-1211K-0826-SM-7LDFQ	lung	CALM1	ENST00000557123.5	0	593.482206442	0	non-MANE
GTEX-1313W-0011-R7b-SM-4ZL3U	brain_putamen_(basal_ganglia)	CALM1	ENST00000557123.5	0	2641.4806711429997	0	non-MANE
GTEX-13QBU-0426-SM-5A4VT	heart_left_ventricle	CALM1	ENST00000557123.5	0	626.494084712	0	non-MANE
GTEX-13QJ3-0726-SM-7LDHS	muscle_skeletal	CALM1	ENST00000557123.5	0	1062.1506821	0	non-MANE
GTEX-13QJ3-0726-SM-7LDHS_rep	muscle_skeletal	CALM1	ENST00000557123.5	0	1068.296756994	0	non-MANE
GTEX-13RTJ-0011-R7b-SM-5CTCB	brain_putamen_(basal_ganglia)	CALM1	ENST00000557123.5	0	2834.621366564	0	non-MANE
GTEX-13VXU-0011-R11b-SM-5BFQZ	brain_cerebellar_hemisphere	CALM1	ENST00000557123.5	1.163124	6495.272580453	1.79072392358148e-4	non-MANE
GTEX-13X6J-0011-R10b-SM-5CEKT	brain_frontal_cortex_(ba9)	CALM1	ENST00000557123.5	0	4835.779045299	0	non-MANE
GTEX-145MH-0011-R3b-SM-5CTCM	brain_anterior_cingulate_cortex_(ba24)	CALM1	ENST00000557123.5	0	5812.62371777	0	non-MANE
GTEX-14BIL-0011-R10a-SM-5EQV4	brain_frontal_cortex_(ba9)	CALM1	ENST00000557123.5	0	3000.970237977	0	non-MANE
GTEX-14BMU-0526-SM-5CA2F	lung	CALM1	ENST00000557123.5	0	1551.869265598	0	non-MANE
GTEX-14BMU-0526-SM-5CA2F_rep	lung	CALM1	ENST00000557123.5	0	1573.60449826	0	non-MANE
GTEX-14BMU-0526-SM-5CA2F_rep2	lung	CALM1	ENST00000557123.5	0	1562.7196189830001	0	non-MANE
GTEX-14C5O-0011-R7b-SM-5GUPO	brain_putamen_(basal_ganglia)	CALM1	ENST00000557123.5	0	3785.675459294	0	non-MANE
GTEX-14XAO-0926-SM-5YQWC	heart_atrial_appendage	CALM1	ENST00000557123.5	0	538.055520418	0	non-MANE
GTEX-15DCD-0011-R10b-SM-5S51M	brain_frontal_cortex_(ba9)	CALM1	ENST00000557123.5	0	3949.7558815909997	0	non-MANE
GTEX-15ER7-0011-R5b-SM-5S51V	brain_caudate_(basal_ganglia)	CALM1	ENST00000557123.5	0.3494242	3331.759760223	1.0487676937925816e-4	non-MANE
GTEX-15ER7-0011-R7a-SM-5QYP2	brain_putamen_(basal_ganglia)	CALM1	ENST00000557123.5	0	1894.087096112	0	non-MANE
GTEX-15RIE-1726-SM-5V7WB	heart_left_ventricle	CALM1	ENST00000557123.5	0	591.539639364	0	non-MANE
GTEX-17F97-0011-R11b-SM-63KY2	brain_cerebellar_hemisphere	CALM1	ENST00000557123.5	0	4355.454037422	0	non-MANE
GTEX-17MFQ-1926-SM-6659L	muscle_skeletal	CALM1	ENST00000557123.5	0.1490588	1422.318630601	1.0479986466676267e-4	non-MANE
GTEX-1C64N-0326-SM-6ZHT1	muscle_skeletal	CALM1	ENST00000557123.5	0.3968838	3325.092699704	1.193602211557382e-4	non-MANE
GTEX-1GN1W-0226-SM-7AGLJ	heart_atrial_appendage	CALM1	ENST00000557123.5	0	687.584125425	0	non-MANE
GTEX-1GN1W-0226-SM-7AGLJ_rep	heart_atrial_appendage	CALM1	ENST00000557123.5	0	679.9998529	0	non-MANE
GTEX-1H11D-1226-SM-9P6XJ	heart_left_ventricle	CALM1	ENST00000557123.5	0	783.737940191	0	non-MANE
GTEX-1H3NZ-0011-R11b-SM-AUNOV	brain_cerebellar_hemisphere	CALM1	ENST00000557123.5	0.2825947	3717.533055031	7.601672824874006e-5	non-MANE
GTEX-1HBPH-0226-SM-7LLUW	heart_atrial_appendage	CALM1	ENST00000557123.5	0	496.083539647	0	non-MANE
GTEX-1I6K7-0626-SM-AAEQW	heart_left_ventricle	CALM1	ENST00000557123.5	0	480.355153193	0	non-MANE
GTEX-1I6K7-1226-SM-AAEQX	lung	CALM1	ENST00000557123.5	0	733.359943721	0	non-MANE
GTEX-1IDJD-1226-SM-AXRWG	adipose_subcutaneous	CALM1	ENST00000557123.5	0	610.1687570329999	0	non-MANE
GTEX-1IDJD-0226-SM-AML89	heart_atrial_appendage	CALM1	ENST00000557123.5	0	635.598916957	0	non-MANE
GTEX-1IDJF-0826-SM-ABADH	heart_atrial_appendage	CALM1	ENST00000557123.5	0	754.4161158850001	0	non-MANE
GTEX-1IDJU-0726-SM-BXZK2	heart_left_ventricle	CALM1	ENST00000557123.5	0	655.815172597	0	non-MANE
GTEX-1KXAM-0426-SM-CYKMP	lung	CALM1	ENST00000557123.5	0.2815662	659.427976324	4.2698552398337536e-4	non-MANE
GTEX-1KXAM-2426-SM-CYKMT	muscle_skeletal	CALM1	ENST00000557123.5	0	1467.736340364	0	non-MANE
GTEX-1LVA9-0326-SM-CYRXA	muscle_skeletal	CALM1	ENST00000557123.5	0	511.49131599	0	non-MANE
GTEX-OHPL-0326-SM-DPSB8	heart_left_ventricle	CALM1	ENST00000557123.5	0	586.625822376	0	non-MANE
GTEX-Q2AG-0011-R11A-SM-2EBL2	brain_cerebellar_hemisphere	CALM1	ENST00000557123.5	0.8335966	8133.679995261	1.0248701700653161e-4	non-MANE
GTEX-Q2AG-0011-R11A-SM-2EBL2_rep	brain_cerebellar_hemisphere	CALM1	ENST00000557123.5	0.1716536	8197.316471422	2.0940218740904973e-5	non-MANE
GTEX-Q2AG-0011-R11A-SM-2EBL2_rep2	brain_cerebellar_hemisphere	CALM1	ENST00000557123.5	0.5967007	8459.724491212999	7.053429465933376e-5	non-MANE
GTEX-QDT8-0011-R10A-SM-2FKJB	brain_frontal_cortex_(ba9)	CALM1	ENST00000557123.5	0	6791.3066204960005	0	non-MANE
GTEX-R53T-0326-SM-2K8S4	liver	CALM1	ENST00000557123.5	0	290.31699150000003	0	non-MANE
GTEX-S4P3-1326-SM-2QRBQ	breast_mammary_tissue	CALM1	ENST00000557123.5	0	295.292719052	0	non-MANE
GTEX-T5JC-0011-R11A-SM-2TT24	brain_cerebellar_hemisphere	CALM1	ENST00000557123.5	0.9422142	6085.573019861001	1.5482752354214967e-4	non-MANE
GTEX-T5JC-0011-R10A-SM-2TT23	brain_frontal_cortex_(ba9)	CALM1	ENST00000557123.5	0	710.8330964	0	non-MANE
GTEX-T5JC-0011-R7A-SM-2TT1Z	brain_putamen_(basal_ganglia)	CALM1	ENST00000557123.5	0.8669741	1849.689233196	4.6871338408668357e-4	non-MANE
GTEX-UTHO-2426-SM-38ZXF	liver	CALM1	ENST00000557123.5	0	328.3408251	0	non-MANE
GTEX-WY7C-1126-SM-3GS2X	heart_atrial_appendage	CALM1	ENST00000557123.5	0	730.894591371	0	non-MANE
GTEX-WY7C-1126-SM-3GS2X_rep	heart_atrial_appendage	CALM1	ENST00000557123.5	0.2267404	755.0453697639999	3.003003648255878e-4	non-MANE
GTEX-WY7C-1126-SM-3GS2X_rep2	heart_atrial_appendage	CALM1	ENST00000557123.5	0.2511308	744.3518162109999	3.373818596673007e-4	non-MANE
GTEX-WY7C-0726-SM-3GLGQ	liver	CALM1	ENST00000557123.5	0.2063289	840.790231473	2.45398783521221e-4	non-MANE
GTEX-WYJK-2426-SM-3H5V1	pancreas	CALM1	ENST00000557123.5	0	185.69996442000001	0	non-MANE
GTEX-WYVS-0526-SM-3H5V7	lung	CALM1	ENST00000557123.5	0.2029693	889.005619848	2.283104802360003e-4	non-MANE
GTEX-Y5LM-0426-SM-3YX99	liver	CALM1	ENST00000557123.5	0	485.976404558	0	non-MANE
GTEX-Y5LM-0426-SM-3YX99_rep	liver	CALM1	ENST00000557123.5	0.1988174	478.951103121	4.151100158334361e-4	non-MANE
GTEX-Y5LM-0426-SM-3YX99_rep2	liver	CALM1	ENST00000557123.5	0	480.81532274799997	0	non-MANE
GTEX-ZF29-2026-SM-4TVXH	liver	CALM1	ENST00000557123.5	0	228.951511065	0	non-MANE
GTEX-ZPU1-0826-SM-4UJSC	liver	CALM1	ENST00000557123.5	0	171.66580932899998	0	non-MANE
GTEX-ZT9X-0326-SM-4U9QG	lung	CALM1	ENST00000557123.5	0	1155.519476777	0	non-MANE
GTEX-ZT9X-1826-SM-4V2KV	muscle_skeletal	CALM1	ENST00000557123.5	0	1570.966581857	0	non-MANE
GTEX-ZT9X-1826-SM-4V2KV_rep	muscle_skeletal	CALM1	ENST00000557123.5	0	1530.9670150220002	0	non-MANE
GTEX-ZT9X-1826-SM-4V2KV_rep2	muscle_skeletal	CALM1	ENST00000557123.5	0	1548.344791729	0	non-MANE
GTEX-ZVZP-0226-SM-4VEIO	heart_left_ventricle	CALM1	ENST00000557123.5	0	699.832131504	0	non-MANE
GTEX-1192X-0011-R10a-SM-4RXXZ	brain_frontal_cortex_(ba9)	CALM1	ENST00000626705.2	1.539147	4499.438725899	3.4207533289443213e-4	non-MANE
GTEX-11H98-0011-R11b-SM-4SFLZ	brain_cerebellar_hemisphere	CALM1	ENST00000626705.2	0.8737803	5086.93021193	1.7176966531814961e-4	non-MANE
GTEX-11TTK-0011-R7b-SM-4TVFS	brain_putamen_(basal_ganglia)	CALM1	ENST00000626705.2	0.9467182	2354.96158415	4.0201003972712725e-4	non-MANE
GTEX-1211K-0826-SM-7LDFQ	lung	CALM1	ENST00000626705.2	1.709092	593.482206442	0.002879769572614856	non-MANE
GTEX-1313W-0011-R7b-SM-4ZL3U	brain_putamen_(basal_ganglia)	CALM1	ENST00000626705.2	0.819572	2641.4806711429997	3.102699213185465e-4	non-MANE
GTEX-13QBU-0426-SM-5A4VT	heart_left_ventricle	CALM1	ENST00000626705.2	0	626.494084712	0	non-MANE
GTEX-13QJ3-0726-SM-7LDHS	muscle_skeletal	CALM1	ENST00000626705.2	0	1062.1506821	0	non-MANE
GTEX-13QJ3-0726-SM-7LDHS_rep	muscle_skeletal	CALM1	ENST00000626705.2	0	1068.296756994	0	non-MANE
GTEX-13RTJ-0011-R7b-SM-5CTCB	brain_putamen_(basal_ganglia)	CALM1	ENST00000626705.2	0.7383749	2834.621366564	2.6048448964280006e-4	non-MANE
GTEX-13VXU-0011-R11b-SM-5BFQZ	brain_cerebellar_hemisphere	CALM1	ENST00000626705.2	1.356978	6495.272580453	2.0891779108450599e-4	non-MANE
GTEX-13X6J-0011-R10b-SM-5CEKT	brain_frontal_cortex_(ba9)	CALM1	ENST00000626705.2	1.995233	4835.779045299	4.125980491064048e-4	non-MANE
GTEX-145MH-0011-R3b-SM-5CTCM	brain_anterior_cingulate_cortex_(ba24)	CALM1	ENST00000626705.2	1.559459	5812.62371777	2.682883110483337e-4	non-MANE
GTEX-14BIL-0011-R10a-SM-5EQV4	brain_frontal_cortex_(ba9)	CALM1	ENST00000626705.2	0.2654551	3000.970237977	8.845642540558727e-5	non-MANE
GTEX-14BMU-0526-SM-5CA2F	lung	CALM1	ENST00000626705.2	0.8832494	1551.869265598	5.691519379756819e-4	non-MANE
GTEX-14BMU-0526-SM-5CA2F_rep	lung	CALM1	ENST00000626705.2	0.622101	1573.60449826	3.953350417388124e-4	non-MANE
GTEX-14BMU-0526-SM-5CA2F_rep2	lung	CALM1	ENST00000626705.2	2.501807	1562.7196189830001	0.0016009314592390841	non-MANE
GTEX-14C5O-0011-R7b-SM-5GUPO	brain_putamen_(basal_ganglia)	CALM1	ENST00000626705.2	1.504342	3785.675459294	3.973774340076549e-4	non-MANE
GTEX-14XAO-0926-SM-5YQWC	heart_atrial_appendage	CALM1	ENST00000626705.2	1.632945	538.055520418	0.003034900559576847	non-MANE
GTEX-15DCD-0011-R10b-SM-5S51M	brain_frontal_cortex_(ba9)	CALM1	ENST00000626705.2	0.3985224	3949.7558815909997	1.0089798254556212e-4	non-MANE
GTEX-15ER7-0011-R5b-SM-5S51V	brain_caudate_(basal_ganglia)	CALM1	ENST00000626705.2	0.6988484	3331.759760223	2.097535387585163e-4	non-MANE
GTEX-15ER7-0011-R7a-SM-5QYP2	brain_putamen_(basal_ganglia)	CALM1	ENST00000626705.2	0.4148242	1894.087096112	2.1901009771488927e-4	non-MANE
GTEX-15RIE-1726-SM-5V7WB	heart_left_ventricle	CALM1	ENST00000626705.2	0	591.539639364	0	non-MANE
GTEX-17F97-0011-R11b-SM-63KY2	brain_cerebellar_hemisphere	CALM1	ENST00000626705.2	1.68533	4355.454037422	3.8694702906279536e-4	non-MANE
GTEX-17MFQ-1926-SM-6659L	muscle_skeletal	CALM1	ENST00000626705.2	0.596235	1422.318630601	4.1919931805158256e-4	non-MANE
GTEX-1C64N-0326-SM-6ZHT1	muscle_skeletal	CALM1	ENST00000626705.2	5.953257	3325.092699704	0.0017904033173360729	non-MANE
GTEX-1GN1W-0226-SM-7AGLJ	heart_atrial_appendage	CALM1	ENST00000626705.2	0.3470894	687.584125425	5.047955401609394e-4	non-MANE
GTEX-1GN1W-0226-SM-7AGLJ_rep	heart_atrial_appendage	CALM1	ENST00000626705.2	0	679.9998529	0	non-MANE
GTEX-1H11D-1226-SM-9P6XJ	heart_left_ventricle	CALM1	ENST00000626705.2	0.2787119	783.737940191	3.556187415554705e-4	non-MANE
GTEX-1H3NZ-0011-R11b-SM-AUNOV	brain_cerebellar_hemisphere	CALM1	ENST00000626705.2	1.412973	3717.533055031	3.8008350674590503e-4	non-MANE
GTEX-1HBPH-0226-SM-7LLUW	heart_atrial_appendage	CALM1	ENST00000626705.2	0.4296956	496.083539647	8.661758870406386e-4	non-MANE
GTEX-1I6K7-0626-SM-AAEQW	heart_left_ventricle	CALM1	ENST00000626705.2	0	480.355153193	0	non-MANE
GTEX-1I6K7-1226-SM-AAEQX	lung	CALM1	ENST00000626705.2	0.2717154	733.359943721	3.705075554322498e-4	non-MANE
GTEX-1IDJD-1226-SM-AXRWG	adipose_subcutaneous	CALM1	ENST00000626705.2	1.548652	610.1687570329999	0.002538071610762994	non-MANE
GTEX-1IDJD-0226-SM-AML89	heart_atrial_appendage	CALM1	ENST00000626705.2	0.6778517	635.598916957	0.0010664771161745992	non-MANE
GTEX-1IDJF-0826-SM-ABADH	heart_atrial_appendage	CALM1	ENST00000626705.2	1.309182	754.4161158850001	0.0017353579442880912	non-MANE
GTEX-1IDJU-0726-SM-BXZK2	heart_left_ventricle	CALM1	ENST00000626705.2	0.5762875	655.815172597	8.78734625363921e-4	non-MANE
GTEX-1KXAM-0426-SM-CYKMP	lung	CALM1	ENST00000626705.2	1.407831	659.427976324	0.002134927619916877	non-MANE
GTEX-1KXAM-2426-SM-CYKMT	muscle_skeletal	CALM1	ENST00000626705.2	0	1467.736340364	0	non-MANE
GTEX-1LVA9-0326-SM-CYRXA	muscle_skeletal	CALM1	ENST00000626705.2	0.9993318	511.49131599	0.0019537610292870303	non-MANE
GTEX-OHPL-0326-SM-DPSB8	heart_left_ventricle	CALM1	ENST00000626705.2	0.9900858	586.625822376	0.0016877637537159095	non-MANE
GTEX-Q2AG-0011-R11A-SM-2EBL2	brain_cerebellar_hemisphere	CALM1	ENST00000626705.2	1.111462	8133.679995261	1.3664933961596488e-4	non-MANE
GTEX-Q2AG-0011-R11A-SM-2EBL2_rep	brain_cerebellar_hemisphere	CALM1	ENST00000626705.2	0.8582679	8197.316471422	1.0470108150541064e-4	non-MANE
GTEX-Q2AG-0011-R11A-SM-2EBL2_rep2	brain_cerebellar_hemisphere	CALM1	ENST00000626705.2	3.281854	8459.724491212999	3.879386383574095e-4	non-MANE
GTEX-QDT8-0011-R10A-SM-2FKJB	brain_frontal_cortex_(ba9)	CALM1	ENST00000626705.2	0.9096921	6791.3066204960005	1.3394949614770315e-4	non-MANE
GTEX-R53T-0326-SM-2K8S4	liver	CALM1	ENST00000626705.2	0.2014691	290.31699150000003	6.939624820409453e-4	non-MANE
GTEX-S4P3-1326-SM-2QRBQ	breast_mammary_tissue	CALM1	ENST00000626705.2	0.6063506	295.292719052	0.0020533882513141945	non-MANE
GTEX-T5JC-0011-R11A-SM-2TT24	brain_cerebellar_hemisphere	CALM1	ENST00000626705.2	2.6382	6085.573019861001	4.3351710535555427e-4	non-MANE
GTEX-T5JC-0011-R10A-SM-2TT23	brain_frontal_cortex_(ba9)	CALM1	ENST00000626705.2	0	710.8330964	0	non-MANE
GTEX-T5JC-0011-R7A-SM-2TT1Z	brain_putamen_(basal_ganglia)	CALM1	ENST00000626705.2	0	1849.689233196	0	non-MANE
GTEX-UTHO-2426-SM-38ZXF	liver	CALM1	ENST00000626705.2	0	328.3408251	0	non-MANE
GTEX-WY7C-1126-SM-3GS2X	heart_atrial_appendage	CALM1	ENST00000626705.2	0.4495047	730.894591371	6.150061928312077e-4	non-MANE
GTEX-WY7C-1126-SM-3GS2X_rep	heart_atrial_appendage	CALM1	ENST00000626705.2	0.4534807	755.0453697639999	6.006005972088032e-4	non-MANE
GTEX-WY7C-1126-SM-3GS2X_rep2	heart_atrial_appendage	CALM1	ENST00000626705.2	0.7533925	744.3518162109999	0.0010121457133469764	non-MANE
GTEX-WY7C-0726-SM-3GLGQ	liver	CALM1	ENST00000626705.2	0.4126578	840.790231473	4.90797567042442e-4	non-MANE
GTEX-WYJK-2426-SM-3H5V1	pancreas	CALM1	ENST00000626705.2	0	185.69996442000001	0	non-MANE
GTEX-WYVS-0526-SM-3H5V7	lung	CALM1	ENST00000626705.2	1.014847	889.005619848	0.0011415529636061425	non-MANE
GTEX-Y5LM-0426-SM-3YX99	liver	CALM1	ENST00000626705.2	0.3176316	485.976404558	6.535946951763818e-4	non-MANE
GTEX-Y5LM-0426-SM-3YX99_rep	liver	CALM1	ENST00000626705.2	0.1988174	478.951103121	4.151100158334361e-4	non-MANE
GTEX-Y5LM-0426-SM-3YX99_rep2	liver	CALM1	ENST00000626705.2	0.2922889	480.81532274799997	6.079026315748084e-4	non-MANE
GTEX-ZF29-2026-SM-4TVXH	liver	CALM1	ENST00000626705.2	0	228.951511065	0	non-MANE
GTEX-ZPU1-0826-SM-4UJSC	liver	CALM1	ENST00000626705.2	0.2934458	171.66580932899998	0.0017094015468019428	non-MANE
GTEX-ZT9X-0326-SM-4U9QG	lung	CALM1	ENST00000626705.2	1.129816	1155.519476777	9.777559121299342e-4	non-MANE
GTEX-ZT9X-1826-SM-4V2KV	muscle_skeletal	CALM1	ENST00000626705.2	1.837057	1570.966581857	0.001169380062705383	non-MANE
GTEX-ZT9X-1826-SM-4V2KV_rep	muscle_skeletal	CALM1	ENST00000626705.2	2.321186	1530.9670150220002	0.0015161567670787762	non-MANE
GTEX-ZT9X-1826-SM-4V2KV_rep2	muscle_skeletal	CALM1	ENST00000626705.2	2.055552	1548.344791729	0.0013275802721592867	non-MANE
GTEX-ZVZP-0226-SM-4VEIO	heart_left_ventricle	CALM1	ENST00000626705.2	1.13425	699.832131504	0.001620745817375373	non-MANE
GTEX-1192X-0011-R10a-SM-4RXXZ	brain_frontal_cortex_(ba9)	CALM2	ENST00000272298.11	2799.707767	2821.25582028	0.9923622476469144	MANE
GTEX-11H98-0011-R11b-SM-4SFLZ	brain_cerebellar_hemisphere	CALM2	ENST00000272298.11	2388.696779	2439.594479552	0.9791368192629512	MANE
GTEX-11TTK-0011-R7b-SM-4TVFS	brain_putamen_(basal_ganglia)	CALM2	ENST00000272298.11	1116.654146	1130.3815606990001	0.9878559460130335	MANE
GTEX-1211K-0826-SM-7LDFQ	lung	CALM2	ENST00000272298.11	540.5003538	552.8912709049999	0.9775888718866589	MANE
GTEX-1313W-0011-R7b-SM-4ZL3U	brain_putamen_(basal_ganglia)	CALM2	ENST00000272298.11	2029.260361	2044.8322294670002	0.9923847696438847	MANE
GTEX-13QBU-0426-SM-5A4VT	heart_left_ventricle	CALM2	ENST00000272298.11	331.9955206	335.366033049	0.9899497500735039	MANE
GTEX-13QJ3-0726-SM-7LDHS	muscle_skeletal	CALM2	ENST00000272298.11	173.7455779	175.4202339	0.9904534615946604	MANE
GTEX-13QJ3-0726-SM-7LDHS_rep	muscle_skeletal	CALM2	ENST00000272298.11	157.5658941	158.26618693100002	0.9955752214381375	MANE
GTEX-13RTJ-0011-R7b-SM-5CTCB	brain_putamen_(basal_ganglia)	CALM2	ENST00000272298.11	1994.350693	2015.0251913220002	0.9897398313375744	MANE
GTEX-13VXU-0011-R11b-SM-5BFQZ	brain_cerebellar_hemisphere	CALM2	ENST00000272298.11	3078.207882	3114.6524370270004	0.9882989977970745	MANE
GTEX-13X6J-0011-R10b-SM-5CEKT	brain_frontal_cortex_(ba9)	CALM2	ENST00000272298.11	2300.503331	2311.1445718729997	0.9953956835922316	MANE
GTEX-145MH-0011-R3b-SM-5CTCM	brain_anterior_cingulate_cortex_(ba24)	CALM2	ENST00000272298.11	2957.774007	2978.046975069	0.9931925291176678	MANE
GTEX-14BIL-0011-R10a-SM-5EQV4	brain_frontal_cortex_(ba9)	CALM2	ENST00000272298.11	1465.312315	1491.326917805	0.9825560697024838	MANE
GTEX-14BMU-0526-SM-5CA2F	lung	CALM2	ENST00000272298.11	1132.914614	1142.924774515	0.9912416278497	MANE
GTEX-14BMU-0526-SM-5CA2F_rep	lung	CALM2	ENST00000272298.11	1116.826837	1126.469403093	0.9914400106505122	MANE
GTEX-14BMU-0526-SM-5CA2F_rep2	lung	CALM2	ENST00000272298.11	1174.484662	1186.311385955	0.9900306748337585	MANE
GTEX-14C5O-0011-R7b-SM-5GUPO	brain_putamen_(basal_ganglia)	CALM2	ENST00000272298.11	2530.051729	2550.1096158829996	0.9921345001179275	MANE
GTEX-14XAO-0926-SM-5YQWC	heart_atrial_appendage	CALM2	ENST00000272298.11	382.3813896	386.191595755	0.990133896757771	MANE
GTEX-15DCD-0011-R10b-SM-5S51M	brain_frontal_cortex_(ba9)	CALM2	ENST00000272298.11	2529.023393	2546.956903201	0.9929588481931275	MANE
GTEX-15ER7-0011-R5b-SM-5S51V	brain_caudate_(basal_ganglia)	CALM2	ENST00000272298.11	1925.676774	1941.400862839	0.9919006480629632	MANE
GTEX-15ER7-0011-R7a-SM-5QYP2	brain_putamen_(basal_ganglia)	CALM2	ENST00000272298.11	1014.659886	1022.5415453400001	0.9922920888878121	MANE
GTEX-15RIE-1726-SM-5V7WB	heart_left_ventricle	CALM2	ENST00000272298.11	481.6524172	483.14545014600003	0.9969097650706452	MANE
GTEX-17F97-0011-R11b-SM-63KY2	brain_cerebellar_hemisphere	CALM2	ENST00000272298.11	2603.272798	2631.361627901	0.9893253631111867	MANE
GTEX-17MFQ-1926-SM-6659L	muscle_skeletal	CALM2	ENST00000272298.11	171.4175666	171.71568415399997	0.9982638886164141	MANE
GTEX-1C64N-0326-SM-6ZHT1	muscle_skeletal	CALM2	ENST00000272298.11	468.7197996	472.291753562	0.9924369757992586	MANE
GTEX-1GN1W-0226-SM-7AGLJ	heart_atrial_appendage	CALM2	ENST00000272298.11	475.8595843	484.883909422	0.9813886892374768	MANE
GTEX-1GN1W-0226-SM-7AGLJ_rep	heart_atrial_appendage	CALM2	ENST00000272298.11	414.9637654	421.927619053	0.9834951462323559	MANE
GTEX-1H11D-1226-SM-9P6XJ	heart_left_ventricle	CALM2	ENST00000272298.11	771.1959027	777.327564754	0.9921118684940236	MANE
GTEX-1H3NZ-0011-R11b-SM-AUNOV	brain_cerebellar_hemisphere	CALM2	ENST00000272298.11	1824.713866	1850.712576736	0.9859520537857626	MANE
GTEX-1HBPH-0226-SM-7LLUW	heart_atrial_appendage	CALM2	ENST00000272298.11	348.9128057	351.27613127399997	0.9932721714810832	MANE
GTEX-1I6K7-0626-SM-AAEQW	heart_left_ventricle	CALM2	ENST00000272298.11	189.817762	193.691593849	0.9800000001444564	MANE
GTEX-1I6K7-1226-SM-AAEQX	lung	CALM2	ENST00000272298.11	478.2191553	484.196894879	0.9876543207066748	MANE
GTEX-1IDJD-1226-SM-AXRWG	adipose_subcutaneous	CALM2	ENST00000272298.11	861.0503265	868.793584666	0.9910873442176983	MANE
GTEX-1IDJD-0226-SM-AML89	heart_atrial_appendage	CALM2	ENST00000272298.11	413.71547	417.330678941	0.9913373036696612	MANE
GTEX-1IDJF-0826-SM-ABADH	heart_atrial_appendage	CALM2	ENST00000272298.11	479.8151959	483.74274188	0.9918809200842247	MANE
GTEX-1IDJU-0726-SM-BXZK2	heart_left_ventricle	CALM2	ENST00000272298.11	394.1806488	398.79094829099995	0.9884393075851967	MANE
GTEX-1KXAM-0426-SM-CYKMP	lung	CALM2	ENST00000272298.11	752.3448127	759.665532941	0.9903632323390291	MANE
GTEX-1KXAM-2426-SM-CYKMT	muscle_skeletal	CALM2	ENST00000272298.11	140.388827	141.158080823	0.9945504088854495	MANE
GTEX-1LVA9-0326-SM-CYRXA	muscle_skeletal	CALM2	ENST00000272298.11	206.028902	209.69311885599998	0.9825258125970443	MANE
GTEX-OHPL-0326-SM-DPSB8	heart_left_ventricle	CALM2	ENST00000272298.11	287.1248751	293.065389316	0.979729731204818	MANE
GTEX-Q2AG-0011-R11A-SM-2EBL2	brain_cerebellar_hemisphere	CALM2	ENST00000272298.11	2801.440344	2845.065230749	0.9846664722209145	MANE
GTEX-Q2AG-0011-R11A-SM-2EBL2_rep	brain_cerebellar_hemisphere	CALM2	ENST00000272298.11	2865.928087	2905.751716762	0.9862948959017127	MANE
GTEX-Q2AG-0011-R11A-SM-2EBL2_rep2	brain_cerebellar_hemisphere	CALM2	ENST00000272298.11	2877.290883	2924.430237427	0.9838808415315543	MANE
GTEX-QDT8-0011-R10A-SM-2FKJB	brain_frontal_cortex_(ba9)	CALM2	ENST00000272298.11	4251.21876	4276.690139726999	0.9940441371961015	MANE
GTEX-R53T-0326-SM-2K8S4	liver	CALM2	ENST00000272298.11	169.8384621	172.65902989	0.9836639427906146	MANE
GTEX-S4P3-1326-SM-2QRBQ	breast_mammary_tissue	CALM2	ENST00000272298.11	529.9503823	540.258342027	0.9809203136256527	MANE
GTEX-T5JC-0011-R11A-SM-2TT24	brain_cerebellar_hemisphere	CALM2	ENST00000272298.11	2989.834074	3019.79648571	0.9900780029873584	MANE
GTEX-T5JC-0011-R10A-SM-2TT23	brain_frontal_cortex_(ba9)	CALM2	ENST00000272298.11	568.6664771	568.6664771	1	MANE
GTEX-T5JC-0011-R7A-SM-2TT1Z	brain_putamen_(basal_ganglia)	CALM2	ENST00000272298.11	1118.83007	1127.9332975749999	0.9919292855396934	MANE
GTEX-UTHO-2426-SM-38ZXF	liver	CALM2	ENST00000272298.11	203.9169332	207.373152407	0.9833333333322885	MANE
GTEX-WY7C-1126-SM-3GS2X	heart_atrial_appendage	CALM2	ENST00000272298.11	564.3531111	568.623405777	0.9924901180049652	MANE
GTEX-WY7C-1126-SM-3GS2X_rep	heart_atrial_appendage	CALM2	ENST00000272298.11	559.3684465	563.903253519	0.9919581825593293	MANE
GTEX-WY7C-1126-SM-3GS2X_rep2	heart_atrial_appendage	CALM2	ENST00000272298.11	545.9584509	551.734460216	0.9895311789774038	MANE
GTEX-WY7C-0726-SM-3GLGQ	liver	CALM2	ENST00000272298.11	519.7424768	529.027277098	0.9824492976072383	MANE
GTEX-WYJK-2426-SM-3H5V1	pancreas	CALM2	ENST00000272298.11	133.3623563	138.618015647	0.9620853081580399	MANE
GTEX-WYVS-0526-SM-3H5V7	lung	CALM2	ENST00000272298.11	841.7137674	850.441448022	0.9897374702958102	MANE
GTEX-Y5LM-0426-SM-3YX99	liver	CALM2	ENST00000272298.11	512.6574619	516.786672995	0.9920098344040696	MANE
GTEX-Y5LM-0426-SM-3YX99_rep	liver	CALM2	ENST00000272298.11	520.9015733	524.281469244	0.9935532797890534	MANE
GTEX-Y5LM-0426-SM-3YX99_rep2	liver	CALM2	ENST00000272298.11	525.2432429	530.212154649	0.9906284461692709	MANE
GTEX-ZF29-2026-SM-4TVXH	liver	CALM2	ENST00000272298.11	272.6498708	277.53107062699996	0.9824120599687366	MANE
GTEX-ZPU1-0826-SM-4UJSC	liver	CALM2	ENST00000272298.11	350.9612112	356.24323600099996	0.9851729822008883	MANE
GTEX-ZT9X-0326-SM-4U9QG	lung	CALM2	ENST00000272298.11	652.1863779	661.2249068560001	0.9863306284105713	MANE
GTEX-ZT9X-1826-SM-4V2KV	muscle_skeletal	CALM2	ENST00000272298.11	196.9890632	198.826120476	0.9907604832222145	MANE
GTEX-ZT9X-1826-SM-4V2KV_rep	muscle_skeletal	CALM2	ENST00000272298.11	175.2495166	176.700257615	0.9917898194683964	MANE
GTEX-ZT9X-1826-SM-4V2KV_rep2	muscle_skeletal	CALM2	ENST00000272298.11	190.6524786	192.19414286399999	0.9919786095401935	MANE
GTEX-ZVZP-0226-SM-4VEIO	heart_left_ventricle	CALM2	ENST00000272298.11	343.6776916	347.080441312	0.9901960776034016	MANE
GTEX-1192X-0011-R10a-SM-4RXXZ	brain_frontal_cortex_(ba9)	CALM2	ENST00000409563.5	0	2821.25582028	0	non-MANE
GTEX-11H98-0011-R11b-SM-4SFLZ	brain_cerebellar_hemisphere	CALM2	ENST00000409563.5	0.873780257	2439.594479552	3.581661888169457e-4	non-MANE
GTEX-11TTK-0011-R7b-SM-4TVFS	brain_putamen_(basal_ganglia)	CALM2	ENST00000409563.5	0	1130.3815606990001	0	non-MANE
GTEX-1211K-0826-SM-7LDFQ	lung	CALM2	ENST00000409563.5	0.854546014	552.8912709049999	0.001545595054523535	non-MANE
GTEX-1313W-0011-R7b-SM-4ZL3U	brain_putamen_(basal_ganglia)	CALM2	ENST00000409563.5	0	2044.8322294670002	0	non-MANE
GTEX-13QBU-0426-SM-5A4VT	heart_left_ventricle	CALM2	ENST00000409563.5	0.421314112	335.366033049	0.001256281407421014	non-MANE
GTEX-13QJ3-0726-SM-7LDHS	muscle_skeletal	CALM2	ENST00000409563.5	0	175.4202339	0	non-MANE
GTEX-13QJ3-0726-SM-7LDHS_rep	muscle_skeletal	CALM2	ENST00000409563.5	0	158.26618693100002	0	non-MANE
GTEX-13RTJ-0011-R7b-SM-5CTCB	brain_putamen_(basal_ganglia)	CALM2	ENST00000409563.5	0.369187466	2015.0251913220002	1.8321729554050226e-4	non-MANE
GTEX-13VXU-0011-R11b-SM-5BFQZ	brain_cerebellar_hemisphere	CALM2	ENST00000409563.5	0	3114.6524370270004	0	non-MANE
GTEX-13X6J-0011-R10b-SM-5CEKT	brain_frontal_cortex_(ba9)	CALM2	ENST00000409563.5	0	2311.1445718729997	0	non-MANE
GTEX-145MH-0011-R3b-SM-5CTCM	brain_anterior_cingulate_cortex_(ba24)	CALM2	ENST00000409563.5	0	2978.046975069	0	non-MANE
GTEX-14BIL-0011-R10a-SM-5EQV4	brain_frontal_cortex_(ba9)	CALM2	ENST00000409563.5	0	1491.326917805	0	non-MANE
GTEX-14BMU-0526-SM-5CA2F	lung	CALM2	ENST00000409563.5	0.883249439	1142.924774515	7.727975267443185e-4	non-MANE
GTEX-14BMU-0526-SM-5CA2F_rep	lung	CALM2	ENST00000409563.5	0.311050505	1126.469403093	2.7612867615039874e-4	non-MANE
GTEX-14BMU-0526-SM-5CA2F_rep2	lung	CALM2	ENST00000409563.5	0.682310996	1186.311385955	5.751533737920997e-4	non-MANE
GTEX-14C5O-0011-R7b-SM-5GUPO	brain_putamen_(basal_ganglia)	CALM2	ENST00000409563.5	0.752170765	2550.1096158829996	2.949562482785877e-4	non-MANE
GTEX-14XAO-0926-SM-5YQWC	heart_atrial_appendage	CALM2	ENST00000409563.5	0.544315145	386.191595755	0.0014094432685306639	non-MANE
GTEX-15DCD-0011-R10b-SM-5S51M	brain_frontal_cortex_(ba9)	CALM2	ENST00000409563.5	0.398522438	2546.956903201	1.5647003586874179e-4	non-MANE
GTEX-15ER7-0011-R5b-SM-5S51V	brain_caudate_(basal_ganglia)	CALM2	ENST00000409563.5	0	1941.400862839	0	non-MANE
GTEX-15ER7-0011-R7a-SM-5QYP2	brain_putamen_(basal_ganglia)	CALM2	ENST00000409563.5	0	1022.5415453400001	0	non-MANE
GTEX-15RIE-1726-SM-5V7WB	heart_left_ventricle	CALM2	ENST00000409563.5	0	483.14545014600003	0	non-MANE
GTEX-17F97-0011-R11b-SM-63KY2	brain_cerebellar_hemisphere	CALM2	ENST00000409563.5	1.685329822	2631.361627901	6.404782239468787e-4	non-MANE
GTEX-17MFQ-1926-SM-6659L	muscle_skeletal	CALM2	ENST00000409563.5	0	171.71568415399997	0	non-MANE
GTEX-1C64N-0326-SM-6ZHT1	muscle_skeletal	CALM2	ENST00000409563.5	0	472.291753562	0	non-MANE
GTEX-1GN1W-0226-SM-7AGLJ	heart_atrial_appendage	CALM2	ENST00000409563.5	0	484.883909422	0	non-MANE
GTEX-1GN1W-0226-SM-7AGLJ_rep	heart_atrial_appendage	CALM2	ENST00000409563.5	0.409638465	421.927619053	9.708737861707595e-4	non-MANE
GTEX-1H11D-1226-SM-9P6XJ	heart_left_ventricle	CALM2	ENST00000409563.5	0	777.327564754	0	non-MANE
GTEX-1H3NZ-0011-R11b-SM-AUNOV	brain_cerebellar_hemisphere	CALM2	ENST00000409563.5	0.565189365	1850.712576736	3.053901357264203e-4	non-MANE
GTEX-1HBPH-0226-SM-7LLUW	heart_atrial_appendage	CALM2	ENST00000409563.5	0	351.27613127399997	0	non-MANE
GTEX-1I6K7-0626-SM-AAEQW	heart_left_ventricle	CALM2	ENST00000409563.5	0	193.691593849	0	non-MANE
GTEX-1I6K7-1226-SM-AAEQX	lung	CALM2	ENST00000409563.5	0	484.196894879	0	non-MANE
GTEX-1IDJD-1226-SM-AXRWG	adipose_subcutaneous	CALM2	ENST00000409563.5	0	868.793584666	0	non-MANE
GTEX-1IDJD-0226-SM-AML89	heart_atrial_appendage	CALM2	ENST00000409563.5	0	417.330678941	0	non-MANE
GTEX-1IDJF-0826-SM-ABADH	heart_atrial_appendage	CALM2	ENST00000409563.5	0	483.74274188	0	non-MANE
GTEX-1IDJU-0726-SM-BXZK2	heart_left_ventricle	CALM2	ENST00000409563.5	0	398.79094829099995	0	non-MANE
GTEX-1KXAM-0426-SM-CYKMP	lung	CALM2	ENST00000409563.5	0	759.665532941	0	non-MANE
GTEX-1KXAM-2426-SM-CYKMT	muscle_skeletal	CALM2	ENST00000409563.5	0	141.158080823	0	non-MANE
GTEX-1LVA9-0326-SM-CYRXA	muscle_skeletal	CALM2	ENST00000409563.5	0	209.69311885599998	0	non-MANE
GTEX-OHPL-0326-SM-DPSB8	heart_left_ventricle	CALM2	ENST00000409563.5	0	293.065389316	0	non-MANE
GTEX-Q2AG-0011-R11A-SM-2EBL2	brain_cerebellar_hemisphere	CALM2	ENST00000409563.5	1.389327685	2845.065230749	4.883289388181239e-4	non-MANE
GTEX-Q2AG-0011-R11A-SM-2EBL2_rep	brain_cerebellar_hemisphere	CALM2	ENST00000409563.5	0.6866143	2905.751716762	2.3629489609839168e-4	non-MANE
GTEX-Q2AG-0011-R11A-SM-2EBL2_rep2	brain_cerebellar_hemisphere	CALM2	ENST00000409563.5	0.298350361	2924.430237427	1.0201999595739971e-4	non-MANE
GTEX-QDT8-0011-R10A-SM-2FKJB	brain_frontal_cortex_(ba9)	CALM2	ENST00000409563.5	0.227423033	4276.690139726999	5.317734639866087e-5	non-MANE
GTEX-R53T-0326-SM-2K8S4	liver	CALM2	ENST00000409563.5	0	172.65902989	0	non-MANE
GTEX-S4P3-1326-SM-2QRBQ	breast_mammary_tissue	CALM2	ENST00000409563.5	1.212701104	540.258342027	0.0022446689105253908	non-MANE
GTEX-T5JC-0011-R11A-SM-2TT24	brain_cerebellar_hemisphere	CALM2	ENST00000409563.5	0.376885677	3019.79648571	1.2480499225145248e-4	non-MANE
GTEX-T5JC-0011-R10A-SM-2TT23	brain_frontal_cortex_(ba9)	CALM2	ENST00000409563.5	0	568.6664771	0	non-MANE
GTEX-T5JC-0011-R7A-SM-2TT1Z	brain_putamen_(basal_ganglia)	CALM2	ENST00000409563.5	0	1127.9332975749999	0	non-MANE
GTEX-UTHO-2426-SM-38ZXF	liver	CALM2	ENST00000409563.5	0	207.373152407	0	non-MANE
GTEX-WY7C-1126-SM-3GS2X	heart_atrial_appendage	CALM2	ENST00000409563.5	0.224752334	568.623405777	3.952569164698477e-4	non-MANE
GTEX-WY7C-1126-SM-3GS2X_rep	heart_atrial_appendage	CALM2	ENST00000409563.5	0.453480702	563.903253519	8.041817442443973e-4	non-MANE
GTEX-WY7C-1126-SM-3GS2X_rep2	heart_atrial_appendage	CALM2	ENST00000409563.5	0.502261684	551.734460216	9.103322707147353e-4	non-MANE
GTEX-WY7C-0726-SM-3GLGQ	liver	CALM2	ENST00000409563.5	0	529.027277098	0	non-MANE
GTEX-WYJK-2426-SM-3H5V1	pancreas	CALM2	ENST00000409563.5	0.218985807	138.618015647	0.0015797788330606459	non-MANE
GTEX-WYVS-0526-SM-3H5V7	lung	CALM2	ENST00000409563.5	0	850.441448022	0	non-MANE
GTEX-Y5LM-0426-SM-3YX99	liver	CALM2	ENST00000409563.5	0	516.786672995	0	non-MANE
GTEX-Y5LM-0426-SM-3YX99_rep	liver	CALM2	ENST00000409563.5	0	524.281469244	0	non-MANE
GTEX-Y5LM-0426-SM-3YX99_rep2	liver	CALM2	ENST00000409563.5	0.29228895	530.212154649	5.512679168841292e-4	non-MANE
GTEX-ZF29-2026-SM-4TVXH	liver	CALM2	ENST00000409563.5	0	277.53107062699996	0	non-MANE
GTEX-ZPU1-0826-SM-4UJSC	liver	CALM2	ENST00000409563.5	0.586891657	356.24323600099996	0.0016474464570559668	non-MANE
GTEX-ZT9X-0326-SM-4U9QG	lung	CALM2	ENST00000409563.5	0.28245404	661.2249068560001	4.271678774821351e-4	non-MANE
GTEX-ZT9X-1826-SM-4V2KV	muscle_skeletal	CALM2	ENST00000409563.5	0	198.826120476	0	non-MANE
GTEX-ZT9X-1826-SM-4V2KV_rep	muscle_skeletal	CALM2	ENST00000409563.5	0	176.700257615	0	non-MANE
GTEX-ZT9X-1826-SM-4V2KV_rep2	muscle_skeletal	CALM2	ENST00000409563.5	0	192.19414286399999	0	non-MANE
GTEX-ZVZP-0226-SM-4VEIO	heart_left_ventricle	CALM2	ENST00000409563.5	0.567124904	347.080441312	0.0016339869278032759	non-MANE
GTEX-1192X-0011-R10a-SM-4RXXZ	brain_frontal_cortex_(ba9)	CALM2	ENST00000432899.5	0.513048885	2821.25582028	1.818512455737111e-4	non-MANE
GTEX-11H98-0011-R11b-SM-4SFLZ	brain_cerebellar_hemisphere	CALM2	ENST00000432899.5	0.873780257	2439.594479552	3.581661888169457e-4	non-MANE
GTEX-11TTK-0011-R7b-SM-4TVFS	brain_putamen_(basal_ganglia)	CALM2	ENST00000432899.5	1.89343645	1130.3815606990001	0.0016750418759742909	non-MANE
GTEX-1211K-0826-SM-7LDFQ	lung	CALM2	ENST00000432899.5	0.854546014	552.8912709049999	0.001545595054523535	non-MANE
GTEX-1313W-0011-R7b-SM-4ZL3U	brain_putamen_(basal_ganglia)	CALM2	ENST00000432899.5	1.639144072	2044.8322294670002	8.016032065512065e-4	non-MANE
GTEX-13QBU-0426-SM-5A4VT	heart_left_ventricle	CALM2	ENST00000432899.5	0	335.366033049	0	non-MANE
GTEX-13QJ3-0726-SM-7LDHS	muscle_skeletal	CALM2	ENST00000432899.5	0	175.4202339	0	non-MANE
GTEX-13QJ3-0726-SM-7LDHS_rep	muscle_skeletal	CALM2	ENST00000432899.5	0	158.26618693100002	0	non-MANE
GTEX-13RTJ-0011-R7b-SM-5CTCB	brain_putamen_(basal_ganglia)	CALM2	ENST00000432899.5	0.738374933	2015.0251913220002	3.664345915772762e-4	non-MANE
GTEX-13VXU-0011-R11b-SM-5BFQZ	brain_cerebellar_hemisphere	CALM2	ENST00000432899.5	1.744686122	3114.6524370270004	5.60154353422926e-4	non-MANE
GTEX-13X6J-0011-R10b-SM-5CEKT	brain_frontal_cortex_(ba9)	CALM2	ENST00000432899.5	1.330155149	2311.1445718729997	5.755395682244208e-4	non-MANE
GTEX-145MH-0011-R3b-SM-5CTCM	brain_anterior_cingulate_cortex_(ba24)	CALM2	ENST00000432899.5	1.559459055	2978.046975069	5.236515971894191e-4	non-MANE
GTEX-14BIL-0011-R10a-SM-5EQV4	brain_frontal_cortex_(ba9)	CALM2	ENST00000432899.5	0.796365388	1491.326917805	5.339978635751612e-4	non-MANE
GTEX-14BMU-0526-SM-5CA2F	lung	CALM2	ENST00000432899.5	1.177665919	1142.924774515	0.0010303967026174074	non-MANE
GTEX-14BMU-0526-SM-5CA2F_rep	lung	CALM2	ENST00000432899.5	1.244202019	1126.469403093	0.0011045147037138656	non-MANE
GTEX-14BMU-0526-SM-5CA2F_rep2	lung	CALM2	ENST00000432899.5	1.592058992	1186.311385955	0.0013420245399721645	non-MANE
GTEX-14C5O-0011-R7b-SM-5GUPO	brain_putamen_(basal_ganglia)	CALM2	ENST00000432899.5	1.253617941	2550.1096158829996	4.915937468695529e-4	non-MANE
GTEX-14XAO-0926-SM-5YQWC	heart_atrial_appendage	CALM2	ENST00000432899.5	0.272157573	386.191595755	7.04721635560026e-4	non-MANE
GTEX-15DCD-0011-R10b-SM-5S51M	brain_frontal_cortex_(ba9)	CALM2	ENST00000432899.5	2.391134629	2546.956903201	9.388202156050763e-4	non-MANE
GTEX-15ER7-0011-R5b-SM-5S51V	brain_caudate_(basal_ganglia)	CALM2	ENST00000432899.5	1.048272604	1941.400862839	5.399568033914761e-4	non-MANE
GTEX-15ER7-0011-R7a-SM-5QYP2	brain_putamen_(basal_ganglia)	CALM2	ENST00000432899.5	0	1022.5415453400001	0	non-MANE
GTEX-15RIE-1726-SM-5V7WB	heart_left_ventricle	CALM2	ENST00000432899.5	0	483.14545014600003	0	non-MANE
GTEX-17F97-0011-R11b-SM-63KY2	brain_cerebellar_hemisphere	CALM2	ENST00000432899.5	1.123553215	2631.361627901	4.2698548275792967e-4	non-MANE
GTEX-17MFQ-1926-SM-6659L	muscle_skeletal	CALM2	ENST00000432899.5	0	171.71568415399997	0	non-MANE
GTEX-1C64N-0326-SM-6ZHT1	muscle_skeletal	CALM2	ENST00000432899.5	0	472.291753562	0	non-MANE
GTEX-1GN1W-0226-SM-7AGLJ	heart_atrial_appendage	CALM2	ENST00000432899.5	0	484.883909422	0	non-MANE
GTEX-1GN1W-0226-SM-7AGLJ_rep	heart_atrial_appendage	CALM2	ENST00000432899.5	0	421.927619053	0	non-MANE
GTEX-1H11D-1226-SM-9P6XJ	heart_left_ventricle	CALM2	ENST00000432899.5	0.557423855	777.327564754	7.171029052294155e-4	non-MANE
GTEX-1H3NZ-0011-R11b-SM-AUNOV	brain_cerebellar_hemisphere	CALM2	ENST00000432899.5	0.565189365	1850.712576736	3.053901357264203e-4	non-MANE
GTEX-1HBPH-0226-SM-7LLUW	heart_atrial_appendage	CALM2	ENST00000432899.5	0	351.27613127399997	0	non-MANE
GTEX-1I6K7-0626-SM-AAEQW	heart_left_ventricle	CALM2	ENST00000432899.5	0.430425764	193.691593849	0.0022222222216600456	non-MANE
GTEX-1I6K7-1226-SM-AAEQX	lung	CALM2	ENST00000432899.5	0	484.196894879	0	non-MANE
GTEX-1IDJD-1226-SM-AXRWG	adipose_subcutaneous	CALM2	ENST00000432899.5	1.548651666	868.793584666	0.001782531194213831	non-MANE
GTEX-1IDJD-0226-SM-AML89	heart_atrial_appendage	CALM2	ENST00000432899.5	0.451901114	417.330678941	0.0010828370326061924	non-MANE
GTEX-1IDJF-0826-SM-ABADH	heart_atrial_appendage	CALM2	ENST00000432899.5	0	483.74274188	0	non-MANE
GTEX-1IDJU-0726-SM-BXZK2	heart_left_ventricle	CALM2	ENST00000432899.5	0.576287498	398.79094829099995	0.001445086706380005	non-MANE
GTEX-1KXAM-0426-SM-CYKMP	lung	CALM2	ENST00000432899.5	0.281566172	759.665532941	3.7064492173277e-4	non-MANE
GTEX-1KXAM-2426-SM-CYKMT	muscle_skeletal	CALM2	ENST00000432899.5	0.384626923	141.158080823	0.002724795638744117	non-MANE
GTEX-1LVA9-0326-SM-CYRXA	muscle_skeletal	CALM2	ENST00000432899.5	0.333110593	209.69311885599998	0.0015885623468109749	non-MANE
GTEX-OHPL-0326-SM-DPSB8	heart_left_ventricle	CALM2	ENST00000432899.5	0.495042888	293.065389316	0.0016891891913794579	non-MANE
GTEX-Q2AG-0011-R11A-SM-2EBL2	brain_cerebellar_hemisphere	CALM2	ENST00000432899.5	1.667193222	2845.065230749	5.859947265817487e-4	non-MANE
GTEX-Q2AG-0011-R11A-SM-2EBL2_rep	brain_cerebellar_hemisphere	CALM2	ENST00000432899.5	0.514960725	2905.751716762	1.7722117207379375e-4	non-MANE
GTEX-Q2AG-0011-R11A-SM-2EBL2_rep2	brain_cerebellar_hemisphere	CALM2	ENST00000432899.5	1.491751806	2924.430237427	5.100999801289454e-4	non-MANE
GTEX-QDT8-0011-R10A-SM-2FKJB	brain_frontal_cortex_(ba9)	CALM2	ENST00000432899.5	2.729076399	4276.690139726999	6.381281574854075e-4	non-MANE
GTEX-R53T-0326-SM-2K8S4	liver	CALM2	ENST00000432899.5	0.201469113	172.65902989	0.0011668611431927699	non-MANE
GTEX-S4P3-1326-SM-2QRBQ	breast_mammary_tissue	CALM2	ENST00000432899.5	0.606350552	540.258342027	0.0011223344552626954	non-MANE
GTEX-T5JC-0011-R11A-SM-2TT24	brain_cerebellar_hemisphere	CALM2	ENST00000432899.5	1.13065703	3019.79648571	3.744149764232093e-4	non-MANE
GTEX-T5JC-0011-R10A-SM-2TT23	brain_frontal_cortex_(ba9)	CALM2	ENST00000432899.5	0	568.6664771	0	non-MANE
GTEX-T5JC-0011-R7A-SM-2TT1Z	brain_putamen_(basal_ganglia)	CALM2	ENST00000432899.5	0.433487048	1127.9332975749999	3.8431975448546064e-4	non-MANE
GTEX-UTHO-2426-SM-38ZXF	liver	CALM2	ENST00000432899.5	0	207.373152407	0	non-MANE
GTEX-WY7C-1126-SM-3GS2X	heart_atrial_appendage	CALM2	ENST00000432899.5	0.224752334	568.623405777	3.952569164698477e-4	non-MANE
GTEX-WY7C-1126-SM-3GS2X_rep	heart_atrial_appendage	CALM2	ENST00000432899.5	0.226740351	563.903253519	4.0209087212219864e-4	non-MANE
GTEX-WY7C-1126-SM-3GS2X_rep2	heart_atrial_appendage	CALM2	ENST00000432899.5	0	551.734460216	0	non-MANE
GTEX-WY7C-0726-SM-3GLGQ	liver	CALM2	ENST00000432899.5	0.206328891	529.027277098	3.9001560020085404e-4	non-MANE
GTEX-WYJK-2426-SM-3H5V1	pancreas	CALM2	ENST00000432899.5	0	138.618015647	0	non-MANE
GTEX-WYVS-0526-SM-3H5V7	lung	CALM2	ENST00000432899.5	0.202969319	850.441448022	2.3866348409061714e-4	non-MANE
GTEX-Y5LM-0426-SM-3YX99	liver	CALM2	ENST00000432899.5	0.317631637	516.786672995	6.146281504497566e-4	non-MANE
GTEX-Y5LM-0426-SM-3YX99_rep	liver	CALM2	ENST00000432899.5	0.198817394	524.281469244	3.792188083372266e-4	non-MANE
GTEX-Y5LM-0426-SM-3YX99_rep2	liver	CALM2	ENST00000432899.5	0	530.212154649	0	non-MANE
GTEX-ZF29-2026-SM-4TVXH	liver	CALM2	ENST00000432899.5	0.232438083	277.53107062699996	8.375209394568846e-4	non-MANE
GTEX-ZPU1-0826-SM-4UJSC	liver	CALM2	ENST00000432899.5	0.293445829	356.24323600099996	8.237232299315188e-4	non-MANE
GTEX-ZT9X-0326-SM-4U9QG	lung	CALM2	ENST00000432899.5	0.28245404	661.2249068560001	4.271678774821351e-4	non-MANE
GTEX-ZT9X-1826-SM-4V2KV	muscle_skeletal	CALM2	ENST00000432899.5	0.141312097	198.826120476	7.1073205402636e-4	non-MANE
GTEX-ZT9X-1826-SM-4V2KV_rep	muscle_skeletal	CALM2	ENST00000432899.5	0.290148206	176.700257615	0.0016420361232986084	non-MANE
GTEX-ZT9X-1826-SM-4V2KV_rep2	muscle_skeletal	CALM2	ENST00000432899.5	0	192.19414286399999	0	non-MANE
GTEX-ZVZP-0226-SM-4VEIO	heart_left_ventricle	CALM2	ENST00000432899.5	0.567124904	347.080441312	0.0016339869278032759	non-MANE
GTEX-1192X-0011-R10a-SM-4RXXZ	brain_frontal_cortex_(ba9)	CALM2	ENST00000456319.5	3.84786664	2821.25582028	0.0013638843426889632	non-MANE
GTEX-11H98-0011-R11b-SM-4SFLZ	brain_cerebellar_hemisphere	CALM2	ENST00000456319.5	8.737802574	2439.594479552	0.003581661889809074	non-MANE
GTEX-11TTK-0011-R7b-SM-4TVFS	brain_putamen_(basal_ganglia)	CALM2	ENST00000456319.5	1.420077337	1130.3815606990001	0.0012562814065383897	non-MANE
GTEX-1211K-0826-SM-7LDFQ	lung	CALM2	ENST00000456319.5	2.563638042	552.8912709049999	0.004636785163570605	non-MANE
GTEX-1313W-0011-R7b-SM-4ZL3U	brain_putamen_(basal_ganglia)	CALM2	ENST00000456319.5	0.819572036	2044.8322294670002	4.0080160327560325e-4	non-MANE
GTEX-13QBU-0426-SM-5A4VT	heart_left_ventricle	CALM2	ENST00000456319.5	0.842628225	335.366033049	0.0025125628178238445	non-MANE
GTEX-13QJ3-0726-SM-7LDHS	muscle_skeletal	CALM2	ENST00000456319.5	0	175.4202339	0	non-MANE
GTEX-13QJ3-0726-SM-7LDHS_rep	muscle_skeletal	CALM2	ENST00000456319.5	0	158.26618693100002	0	non-MANE
GTEX-13RTJ-0011-R7b-SM-5CTCB	brain_putamen_(basal_ganglia)	CALM2	ENST00000456319.5	3.691874664	2015.0251913220002	0.0018321729573901094	non-MANE
GTEX-13VXU-0011-R11b-SM-5BFQZ	brain_cerebellar_hemisphere	CALM2	ENST00000456319.5	6.203328435	3114.6524370270004	0.0019916599236739253	non-MANE
GTEX-13X6J-0011-R10b-SM-5CEKT	brain_frontal_cortex_(ba9)	CALM2	ENST00000456319.5	1.330155149	2311.1445718729997	5.755395682244208e-4	non-MANE
GTEX-145MH-0011-R3b-SM-5CTCM	brain_anterior_cingulate_cortex_(ba24)	CALM2	ENST00000456319.5	1.03963937	2978.046975069	3.4910106479294606e-4	non-MANE
GTEX-14BIL-0011-R10a-SM-5EQV4	brain_frontal_cortex_(ba9)	CALM2	ENST00000456319.5	2.389096165	1491.326917805	0.0016019935913960275	non-MANE
GTEX-14BMU-0526-SM-5CA2F	lung	CALM2	ENST00000456319.5	1.766498879	1142.924774515	0.0015455950543635853	non-MANE
GTEX-14BMU-0526-SM-5CA2F_rep	lung	CALM2	ENST00000456319.5	0.933151514	1126.469403093	8.283860275634669e-4	non-MANE
GTEX-14BMU-0526-SM-5CA2F_rep2	lung	CALM2	ENST00000456319.5	1.364621993	1186.311385955	0.0011503067484271484	non-MANE
GTEX-14C5O-0011-R7b-SM-5GUPO	brain_putamen_(basal_ganglia)	CALM2	ENST00000456319.5	1.50434153	2550.1096158829996	5.899124965571754e-4	non-MANE
GTEX-14XAO-0926-SM-5YQWC	heart_atrial_appendage	CALM2	ENST00000456319.5	0.272157573	386.191595755	7.04721635560026e-4	non-MANE
GTEX-15DCD-0011-R10b-SM-5S51M	brain_frontal_cortex_(ba9)	CALM2	ENST00000456319.5	0.797044876	2546.956903201	3.1294007173748357e-4	non-MANE
GTEX-15ER7-0011-R5b-SM-5S51V	brain_caudate_(basal_ganglia)	CALM2	ENST00000456319.5	4.193090416	1941.400862839	0.0021598272135659046	non-MANE
GTEX-15ER7-0011-R7a-SM-5QYP2	brain_putamen_(basal_ganglia)	CALM2	ENST00000456319.5	0.829648312	1022.5415453400001	8.1135902573439e-4	non-MANE
GTEX-15RIE-1726-SM-5V7WB	heart_left_ventricle	CALM2	ENST00000456319.5	0	483.14545014600003	0	non-MANE
GTEX-17F97-0011-R11b-SM-63KY2	brain_cerebellar_hemisphere	CALM2	ENST00000456319.5	7.303095895	2631.361627901	0.002775405636976464	non-MANE
GTEX-17MFQ-1926-SM-6659L	muscle_skeletal	CALM2	ENST00000456319.5	0	171.71568415399997	0	non-MANE
GTEX-1C64N-0326-SM-6ZHT1	muscle_skeletal	CALM2	ENST00000456319.5	0	472.291753562	0	non-MANE
GTEX-1GN1W-0226-SM-7AGLJ	heart_atrial_appendage	CALM2	ENST00000456319.5	0.347089412	484.883909422	7.15819612190769e-4	non-MANE
GTEX-1GN1W-0226-SM-7AGLJ_rep	heart_atrial_appendage	CALM2	ENST00000456319.5	1.228915396	421.927619053	0.0029126213608823537	non-MANE
GTEX-1H11D-1226-SM-9P6XJ	heart_left_ventricle	CALM2	ENST00000456319.5	0	777.327564754	0	non-MANE
GTEX-1H3NZ-0011-R11b-SM-AUNOV	brain_cerebellar_hemisphere	CALM2	ENST00000456319.5	4.23892024	1850.712576736	0.0022904260192989825	non-MANE
GTEX-1HBPH-0226-SM-7LLUW	heart_atrial_appendage	CALM2	ENST00000456319.5	0	351.27613127399997	0	non-MANE
GTEX-1I6K7-0626-SM-AAEQW	heart_left_ventricle	CALM2	ENST00000456319.5	0.430425764	193.691593849	0.0022222222216600456	non-MANE
GTEX-1I6K7-1226-SM-AAEQX	lung	CALM2	ENST00000456319.5	1.358577146	484.196894879	0.0028058361389110232	non-MANE
GTEX-1IDJD-1226-SM-AXRWG	adipose_subcutaneous	CALM2	ENST00000456319.5	0	868.793584666	0	non-MANE
GTEX-1IDJD-0226-SM-AML89	heart_atrial_appendage	CALM2	ENST00000456319.5	0.451901114	417.330678941	0.0010828370326061924	non-MANE
GTEX-1IDJF-0826-SM-ABADH	heart_atrial_appendage	CALM2	ENST00000456319.5	0	483.74274188	0	non-MANE
GTEX-1IDJU-0726-SM-BXZK2	heart_left_ventricle	CALM2	ENST00000456319.5	0.576287498	398.79094829099995	0.001445086706380005	non-MANE
GTEX-1KXAM-0426-SM-CYKMP	lung	CALM2	ENST00000456319.5	0.281566172	759.665532941	3.7064492173277e-4	non-MANE
GTEX-1KXAM-2426-SM-CYKMT	muscle_skeletal	CALM2	ENST00000456319.5	0	141.158080823	0	non-MANE
GTEX-1LVA9-0326-SM-CYRXA	muscle_skeletal	CALM2	ENST00000456319.5	0.333110593	209.69311885599998	0.0015885623468109749	non-MANE
GTEX-OHPL-0326-SM-DPSB8	heart_left_ventricle	CALM2	ENST00000456319.5	0.495042888	293.065389316	0.0016891891913794579	non-MANE
GTEX-Q2AG-0011-R11A-SM-2EBL2	brain_cerebellar_hemisphere	CALM2	ENST00000456319.5	9.725293794	2845.065230749	0.0034183025713753817	non-MANE
GTEX-Q2AG-0011-R11A-SM-2EBL2_rep	brain_cerebellar_hemisphere	CALM2	ENST00000456319.5	11.50078952	2905.751716762	0.003957939507927335	non-MANE
GTEX-Q2AG-0011-R11A-SM-2EBL2_rep2	brain_cerebellar_hemisphere	CALM2	ENST00000456319.5	11.93401445	2924.430237427	0.004080799841715457	non-MANE
GTEX-QDT8-0011-R10A-SM-2FKJB	brain_frontal_cortex_(ba9)	CALM2	ENST00000456319.5	1.591961233	4276.690139726999	3.722414252582774e-4	non-MANE
GTEX-R53T-0326-SM-2K8S4	liver	CALM2	ENST00000456319.5	0.805876451	172.65902989	0.004667444566979317	non-MANE
GTEX-S4P3-1326-SM-2QRBQ	breast_mammary_tissue	CALM2	ENST00000456319.5	0.606350552	540.258342027	0.0011223344552626954	non-MANE
GTEX-T5JC-0011-R11A-SM-2TT24	brain_cerebellar_hemisphere	CALM2	ENST00000456319.5	1.884428384	3019.79648571	6.240249609261143e-4	non-MANE
GTEX-T5JC-0011-R10A-SM-2TT23	brain_frontal_cortex_(ba9)	CALM2	ENST00000456319.5	0	568.6664771	0	non-MANE
GTEX-T5JC-0011-R7A-SM-2TT1Z	brain_putamen_(basal_ganglia)	CALM2	ENST00000456319.5	2.600922287	1127.9332975749999	0.0023059185260261867	non-MANE
GTEX-UTHO-2426-SM-38ZXF	liver	CALM2	ENST00000456319.5	0	207.373152407	0	non-MANE
GTEX-WY7C-1126-SM-3GS2X	heart_atrial_appendage	CALM2	ENST00000456319.5	0	568.623405777	0	non-MANE
GTEX-WY7C-1126-SM-3GS2X_rep	heart_atrial_appendage	CALM2	ENST00000456319.5	0.906961405	563.903253519	0.0016083634902621484	non-MANE
GTEX-WY7C-1126-SM-3GS2X_rep2	heart_atrial_appendage	CALM2	ENST00000456319.5	0.251130842	551.734460216	4.5516613535736763e-4	non-MANE
GTEX-WY7C-0726-SM-3GLGQ	liver	CALM2	ENST00000456319.5	1.031644456	529.027277098	0.0019500780028945319	non-MANE
GTEX-WYJK-2426-SM-3H5V1	pancreas	CALM2	ENST00000456319.5	0.218985807	138.618015647	0.0015797788330606459	non-MANE
GTEX-WYVS-0526-SM-3H5V7	lung	CALM2	ENST00000456319.5	0.811877277	850.441448022	9.546539375383284e-4	non-MANE
GTEX-Y5LM-0426-SM-3YX99	liver	CALM2	ENST00000456319.5	0.317631637	516.786672995	6.146281504497566e-4	non-MANE
GTEX-Y5LM-0426-SM-3YX99_rep	liver	CALM2	ENST00000456319.5	0	524.281469244	0	non-MANE
GTEX-Y5LM-0426-SM-3YX99_rep2	liver	CALM2	ENST00000456319.5	0	530.212154649	0	non-MANE
GTEX-ZF29-2026-SM-4TVXH	liver	CALM2	ENST00000456319.5	0.232438083	277.53107062699996	8.375209394568846e-4	non-MANE
GTEX-ZPU1-0826-SM-4UJSC	liver	CALM2	ENST00000456319.5	0	356.24323600099996	0	non-MANE
GTEX-ZT9X-0326-SM-4U9QG	lung	CALM2	ENST00000456319.5	1.412270199	661.2249068560001	0.0021358393858983303	non-MANE
GTEX-ZT9X-1826-SM-4V2KV	muscle_skeletal	CALM2	ENST00000456319.5	0	198.826120476	0	non-MANE
GTEX-ZT9X-1826-SM-4V2KV_rep	muscle_skeletal	CALM2	ENST00000456319.5	0	176.700257615	0	non-MANE
GTEX-ZT9X-1826-SM-4V2KV_rep2	muscle_skeletal	CALM2	ENST00000456319.5	0.171296027	192.19414286399999	8.912655945046782e-4	non-MANE
GTEX-ZVZP-0226-SM-4VEIO	heart_left_ventricle	CALM2	ENST00000456319.5	0	347.080441312	0	non-MANE
GTEX-1192X-0011-R10a-SM-4RXXZ	brain_frontal_cortex_(ba9)	CALM2	ENST00000460218.5	1.282622213	2821.25582028	4.546281141115038e-4	non-MANE
GTEX-11H98-0011-R11b-SM-4SFLZ	brain_cerebellar_hemisphere	CALM2	ENST00000460218.5	20.09694592	2439.594479552	0.00823782234647889	non-MANE
GTEX-11TTK-0011-R7b-SM-4TVFS	brain_putamen_(basal_ganglia)	CALM2	ENST00000460218.5	6.627027575	1130.3815606990001	0.005862646565910018	non-MANE
GTEX-1211K-0826-SM-7LDFQ	lung	CALM2	ENST00000460218.5	0.854546014	552.8912709049999	0.001545595054523535	non-MANE
GTEX-1313W-0011-R7b-SM-4ZL3U	brain_putamen_(basal_ganglia)	CALM2	ENST00000460218.5	7.376148323	2044.8322294670002	0.003607214428991392	non-MANE
GTEX-13QBU-0426-SM-5A4VT	heart_left_ventricle	CALM2	ENST00000460218.5	0.421314112	335.366033049	0.001256281407421014	non-MANE
GTEX-13QJ3-0726-SM-7LDHS	muscle_skeletal	CALM2	ENST00000460218.5	0	175.4202339	0	non-MANE
GTEX-13QJ3-0726-SM-7LDHS_rep	muscle_skeletal	CALM2	ENST00000460218.5	0.350146431	158.26618693100002	0.0022123893788674825	non-MANE
GTEX-13RTJ-0011-R7b-SM-5CTCB	brain_putamen_(basal_ganglia)	CALM2	ENST00000460218.5	7.014561861	2015.0251913220002	0.0034811286187434445	non-MANE
GTEX-13VXU-0011-R11b-SM-5BFQZ	brain_cerebellar_hemisphere	CALM2	ENST00000460218.5	16.08988313	3114.6524370270004	0.00516586792758107	non-MANE
GTEX-13X6J-0011-R10b-SM-5CEKT	brain_frontal_cortex_(ba9)	CALM2	ENST00000460218.5	0	2311.1445718729997	0	non-MANE
GTEX-145MH-0011-R3b-SM-5CTCM	brain_anterior_cingulate_cortex_(ba24)	CALM2	ENST00000460218.5	7.797295274	2978.046975069	0.002618257985611305	non-MANE
GTEX-14BIL-0011-R10a-SM-5EQV4	brain_frontal_cortex_(ba9)	CALM2	ENST00000460218.5	10.88366031	1491.326917805	0.00729797080711119	non-MANE
GTEX-14BMU-0526-SM-5CA2F	lung	CALM2	ENST00000460218.5	2.944164798	1142.924774515	0.0025759917569809928	non-MANE
GTEX-14BMU-0526-SM-5CA2F_rep	lung	CALM2	ENST00000460218.5	3.110505046	1126.469403093	0.00276128675795307	non-MANE
GTEX-14BMU-0526-SM-5CA2F_rep2	lung	CALM2	ENST00000460218.5	4.548739976	1186.311385955	0.0038343558275285286	non-MANE
GTEX-14C5O-0011-R7b-SM-5GUPO	brain_putamen_(basal_ganglia)	CALM2	ENST00000460218.5	4.011577412	2550.1096158829996	0.0015730999902962813	non-MANE
GTEX-14XAO-0926-SM-5YQWC	heart_atrial_appendage	CALM2	ENST00000460218.5	0.816472718	386.191595755	0.00211416490409069	non-MANE
GTEX-15DCD-0011-R10b-SM-5S51M	brain_frontal_cortex_(ba9)	CALM2	ENST00000460218.5	2.789657067	2546.956903201	0.001095290251473818	non-MANE
GTEX-15ER7-0011-R5b-SM-5S51V	brain_caudate_(basal_ganglia)	CALM2	ENST00000460218.5	2.795393611	1941.400862839	0.0014398848092156337	non-MANE
GTEX-15ER7-0011-R7a-SM-5QYP2	brain_putamen_(basal_ganglia)	CALM2	ENST00000460218.5	4.563065716	1022.5415453400001	0.004462474641539144	non-MANE
GTEX-15RIE-1726-SM-5V7WB	heart_left_ventricle	CALM2	ENST00000460218.5	0.597213164	483.14545014600003	0.0012360939419372163	non-MANE
GTEX-17F97-0011-R11b-SM-63KY2	brain_cerebellar_hemisphere	CALM2	ENST00000460218.5	10.67375554	2631.361627901	0.004056362085250253	non-MANE
GTEX-17MFQ-1926-SM-6659L	muscle_skeletal	CALM2	ENST00000460218.5	0.149058754	171.71568415399997	8.680555578506122e-4	non-MANE
GTEX-1C64N-0326-SM-6ZHT1	muscle_skeletal	CALM2	ENST00000460218.5	2.381302962	472.291753562	0.005042016812786453	non-MANE
GTEX-1GN1W-0226-SM-7AGLJ	heart_atrial_appendage	CALM2	ENST00000460218.5	2.429625886	484.883909422	0.005010737289460082	non-MANE
GTEX-1GN1W-0226-SM-7AGLJ_rep	heart_atrial_appendage	CALM2	ENST00000460218.5	2.048192327	421.927619053	0.004854368935593947	non-MANE
GTEX-1H11D-1226-SM-9P6XJ	heart_left_ventricle	CALM2	ENST00000460218.5	2.229695418	777.327564754	0.002868411618344744	non-MANE
GTEX-1H3NZ-0011-R11b-SM-AUNOV	brain_cerebellar_hemisphere	CALM2	ENST00000460218.5	7.630056431	1850.712576736	0.004122766834197837	non-MANE
GTEX-1HBPH-0226-SM-7LLUW	heart_atrial_appendage	CALM2	ENST00000460218.5	0.214847787	351.27613127399997	6.116207959271105e-4	non-MANE
GTEX-1I6K7-0626-SM-AAEQW	heart_left_ventricle	CALM2	ENST00000460218.5	1.721703057	193.691593849	0.00888888889180303	non-MANE
GTEX-1I6K7-1226-SM-AAEQX	lung	CALM2	ENST00000460218.5	1.358577146	484.196894879	0.0028058361389110232	non-MANE
GTEX-1IDJD-1226-SM-AXRWG	adipose_subcutaneous	CALM2	ENST00000460218.5	2.3229775	868.793584666	0.0026737967924717674	non-MANE
GTEX-1IDJD-0226-SM-AML89	heart_atrial_appendage	CALM2	ENST00000460218.5	1.581653899	417.330678941	0.0037899296141216733	non-MANE
GTEX-1IDJF-0826-SM-ABADH	heart_atrial_appendage	CALM2	ENST00000460218.5	0.65459099	483.74274188	0.001353179972181126	non-MANE
GTEX-1IDJU-0726-SM-BXZK2	heart_left_ventricle	CALM2	ENST00000460218.5	1.152574997	398.79094829099995	0.0028901734152675896	non-MANE
GTEX-1KXAM-0426-SM-CYKMP	lung	CALM2	ENST00000460218.5	3.097227897	759.665532941	0.004077094145642314	non-MANE
GTEX-1KXAM-2426-SM-CYKMT	muscle_skeletal	CALM2	ENST00000460218.5	0	141.158080823	0	non-MANE
GTEX-1LVA9-0326-SM-CYRXA	muscle_skeletal	CALM2	ENST00000460218.5	1.49899767	209.69311885599998	0.007148530567802697	non-MANE
GTEX-OHPL-0326-SM-DPSB8	heart_left_ventricle	CALM2	ENST00000460218.5	2.47521444	293.065389316	0.008445945956897289	non-MANE
GTEX-Q2AG-0011-R11A-SM-2EBL2	brain_cerebellar_hemisphere	CALM2	ENST00000460218.5	15.28260453	2845.065230749	0.005371618325241934	non-MANE
GTEX-Q2AG-0011-R11A-SM-2EBL2_rep	brain_cerebellar_hemisphere	CALM2	ENST00000460218.5	12.18740382	2905.751716762	0.004194234404025727	non-MANE
GTEX-Q2AG-0011-R11A-SM-2EBL2_rep2	brain_cerebellar_hemisphere	CALM2	ENST00000460218.5	17.90102167	2924.430237427	0.006121199760863451	non-MANE
GTEX-QDT8-0011-R10A-SM-2FKJB	brain_frontal_cortex_(ba9)	CALM2	ENST00000460218.5	11.14372863	4276.690139726999	0.0026056899765741163	non-MANE
GTEX-R53T-0326-SM-2K8S4	liver	CALM2	ENST00000460218.5	0.402938226	172.65902989	0.0023337222863855397	non-MANE
GTEX-S4P3-1326-SM-2QRBQ	breast_mammary_tissue	CALM2	ENST00000460218.5	4.850804415	540.258342027	0.008978675640250596	non-MANE
GTEX-T5JC-0011-R11A-SM-2TT24	brain_cerebellar_hemisphere	CALM2	ENST00000460218.5	11.87189882	3019.79648571	0.0039313572540994384	non-MANE
GTEX-T5JC-0011-R10A-SM-2TT23	brain_frontal_cortex_(ba9)	CALM2	ENST00000460218.5	0	568.6664771	0	non-MANE
GTEX-T5JC-0011-R7A-SM-2TT1Z	brain_putamen_(basal_ganglia)	CALM2	ENST00000460218.5	1.300461144	1127.9332975749999	0.001152959263456382	non-MANE
GTEX-UTHO-2426-SM-38ZXF	liver	CALM2	ENST00000460218.5	3.456219207	207.373152407	0.016666666667711483	non-MANE
GTEX-WY7C-1126-SM-3GS2X	heart_atrial_appendage	CALM2	ENST00000460218.5	1.798018673	568.623405777	0.0031620553335174146	non-MANE
GTEX-WY7C-1126-SM-3GS2X_rep	heart_atrial_appendage	CALM2	ENST00000460218.5	1.133701756	563.903253519	0.002010454362384347	non-MANE
GTEX-WY7C-1126-SM-3GS2X_rep2	heart_atrial_appendage	CALM2	ENST00000460218.5	2.762439264	551.734460216	0.005006827492555976	non-MANE
GTEX-WY7C-0726-SM-3GLGQ	liver	CALM2	ENST00000460218.5	4.951893387	529.027277098	0.009360374410491283	non-MANE
GTEX-WYJK-2426-SM-3H5V1	pancreas	CALM2	ENST00000460218.5	3.94174452	138.618015647	0.028436018951807206	non-MANE
GTEX-WYVS-0526-SM-3H5V7	lung	CALM2	ENST00000460218.5	4.059386387	850.441448022	0.004773269690043362	non-MANE
GTEX-Y5LM-0426-SM-3YX99	liver	CALM2	ENST00000460218.5	1.905789821	516.786672995	0.0036877689007635047	non-MANE
GTEX-Y5LM-0426-SM-3YX99_rep	liver	CALM2	ENST00000460218.5	1.391721761	524.281469244	0.002654531664082703	non-MANE
GTEX-Y5LM-0426-SM-3YX99_rep2	liver	CALM2	ENST00000460218.5	1.169155799	530.212154649	0.0022050716656504795	non-MANE
GTEX-ZF29-2026-SM-4TVXH	liver	CALM2	ENST00000460218.5	1.394628495	277.53107062699996	0.005025125625931708	non-MANE
GTEX-ZPU1-0826-SM-4UJSC	liver	CALM2	ENST00000460218.5	0.880337486	356.24323600099996	0.002471169686987485	non-MANE
GTEX-ZT9X-0326-SM-4U9QG	lung	CALM2	ENST00000460218.5	4.519264637	661.2249068560001	0.006834686035177126	non-MANE
GTEX-ZT9X-1826-SM-4V2KV	muscle_skeletal	CALM2	ENST00000460218.5	0.847872582	198.826120476	0.00426439232415816	non-MANE
GTEX-ZT9X-1826-SM-4V2KV_rep	muscle_skeletal	CALM2	ENST00000460218.5	0.290148206	176.700257615	0.0016420361232986084	non-MANE
GTEX-ZT9X-1826-SM-4V2KV_rep2	muscle_skeletal	CALM2	ENST00000460218.5	0.856480137	192.19414286399999	0.004456327982929536	non-MANE
GTEX-ZVZP-0226-SM-4VEIO	heart_left_ventricle	CALM2	ENST00000460218.5	0	347.080441312	0	non-MANE
GTEX-1192X-0011-R10a-SM-4RXXZ	brain_frontal_cortex_(ba9)	CALM2	ENST00000482532.5	0.256524443	2821.25582028	9.092562296408158e-5	non-MANE
GTEX-11H98-0011-R11b-SM-4SFLZ	brain_cerebellar_hemisphere	CALM2	ENST00000482532.5	1.52911545	2439.594479552	6.26790830532131e-4	non-MANE
GTEX-11TTK-0011-R7b-SM-4TVFS	brain_putamen_(basal_ganglia)	CALM2	ENST00000482532.5	0.946718225	1130.3815606990001	8.375209379871454e-4	non-MANE
GTEX-1211K-0826-SM-7LDFQ	lung	CALM2	ENST00000482532.5	0	552.8912709049999	0	non-MANE
GTEX-1313W-0011-R7b-SM-4ZL3U	brain_putamen_(basal_ganglia)	CALM2	ENST00000482532.5	0	2044.8322294670002	0	non-MANE
GTEX-13QBU-0426-SM-5A4VT	heart_left_ventricle	CALM2	ENST00000482532.5	0	335.366033049	0	non-MANE
GTEX-13QJ3-0726-SM-7LDHS	muscle_skeletal	CALM2	ENST00000482532.5	0	175.4202339	0	non-MANE
GTEX-13QJ3-0726-SM-7LDHS_rep	muscle_skeletal	CALM2	ENST00000482532.5	0	158.26618693100002	0	non-MANE
GTEX-13RTJ-0011-R7b-SM-5CTCB	brain_putamen_(basal_ganglia)	CALM2	ENST00000482532.5	0.369187466	2015.0251913220002	1.8321729554050226e-4	non-MANE
GTEX-13VXU-0011-R11b-SM-5BFQZ	brain_cerebellar_hemisphere	CALM2	ENST00000482532.5	1.938540136	3114.6524370270004	6.223937261681681e-4	non-MANE
GTEX-13X6J-0011-R10b-SM-5CEKT	brain_frontal_cortex_(ba9)	CALM2	ENST00000482532.5	0	2311.1445718729997	0	non-MANE
GTEX-145MH-0011-R3b-SM-5CTCM	brain_anterior_cingulate_cortex_(ba24)	CALM2	ENST00000482532.5	0.519819685	2978.046975069	1.7455053239647303e-4	non-MANE
GTEX-14BIL-0011-R10a-SM-5EQV4	brain_frontal_cortex_(ba9)	CALM2	ENST00000482532.5	0.796365388	1491.326917805	5.339978635751612e-4	non-MANE
GTEX-14BMU-0526-SM-5CA2F	lung	CALM2	ENST00000482532.5	0.29441648	1142.924774515	2.575991758730889e-4	non-MANE
GTEX-14BMU-0526-SM-5CA2F_rep	lung	CALM2	ENST00000482532.5	0.622101009	1126.469403093	5.522573514130681e-4	non-MANE
GTEX-14BMU-0526-SM-5CA2F_rep2	lung	CALM2	ENST00000482532.5	0.454873998	1186.311385955	3.834355830900325e-4	non-MANE
GTEX-14C5O-0011-R7b-SM-5GUPO	brain_putamen_(basal_ganglia)	CALM2	ENST00000482532.5	0.250723588	2550.1096158829996	9.831874929548257e-5	non-MANE
GTEX-14XAO-0926-SM-5YQWC	heart_atrial_appendage	CALM2	ENST00000482532.5	0.272157573	386.191595755	7.04721635560026e-4	non-MANE
GTEX-15DCD-0011-R10b-SM-5S51M	brain_frontal_cortex_(ba9)	CALM2	ENST00000482532.5	0.398522438	2546.956903201	1.5647003586874179e-4	non-MANE
GTEX-15ER7-0011-R5b-SM-5S51V	brain_caudate_(basal_ganglia)	CALM2	ENST00000482532.5	0	1941.400862839	0	non-MANE
GTEX-15ER7-0011-R7a-SM-5QYP2	brain_putamen_(basal_ganglia)	CALM2	ENST00000482532.5	0	1022.5415453400001	0	non-MANE
GTEX-15RIE-1726-SM-5V7WB	heart_left_ventricle	CALM2	ENST00000482532.5	0.298606582	483.14545014600003	6.180469709686082e-4	non-MANE
GTEX-17F97-0011-R11b-SM-63KY2	brain_cerebellar_hemisphere	CALM2	ENST00000482532.5	0.561776607	2631.361627901	2.1349274118894913e-4	non-MANE
GTEX-17MFQ-1926-SM-6659L	muscle_skeletal	CALM2	ENST00000482532.5	0	171.71568415399997	0	non-MANE
GTEX-1C64N-0326-SM-6ZHT1	muscle_skeletal	CALM2	ENST00000482532.5	0	472.291753562	0	non-MANE
GTEX-1GN1W-0226-SM-7AGLJ	heart_atrial_appendage	CALM2	ENST00000482532.5	0.347089412	484.883909422	7.15819612190769e-4	non-MANE
GTEX-1GN1W-0226-SM-7AGLJ_rep	heart_atrial_appendage	CALM2	ENST00000482532.5	0.409638465	421.927619053	9.708737861707595e-4	non-MANE
GTEX-1H11D-1226-SM-9P6XJ	heart_left_ventricle	CALM2	ENST00000482532.5	0.278711927	777.327564754	3.585514519714783e-4	non-MANE
GTEX-1H3NZ-0011-R11b-SM-AUNOV	brain_cerebellar_hemisphere	CALM2	ENST00000482532.5	1.978162778	1850.712576736	0.0010688654753126371	non-MANE
GTEX-1HBPH-0226-SM-7LLUW	heart_atrial_appendage	CALM2	ENST00000482532.5	0	351.27613127399997	0	non-MANE
GTEX-1I6K7-0626-SM-AAEQW	heart_left_ventricle	CALM2	ENST00000482532.5	0.430425764	193.691593849	0.0022222222216600456	non-MANE
GTEX-1I6K7-1226-SM-AAEQX	lung	CALM2	ENST00000482532.5	0.543430858	484.196894879	0.001122334454738299	non-MANE
GTEX-1IDJD-1226-SM-AXRWG	adipose_subcutaneous	CALM2	ENST00000482532.5	0	868.793584666	0	non-MANE
GTEX-1IDJD-0226-SM-AML89	heart_atrial_appendage	CALM2	ENST00000482532.5	0.225950557	417.330678941	5.414185163030962e-4	non-MANE
GTEX-1IDJF-0826-SM-ABADH	heart_atrial_appendage	CALM2	ENST00000482532.5	0.327295495	483.74274188	6.76589986090563e-4	non-MANE
GTEX-1IDJU-0726-SM-BXZK2	heart_left_ventricle	CALM2	ENST00000482532.5	0	398.79094829099995	0	non-MANE
GTEX-1KXAM-0426-SM-CYKMP	lung	CALM2	ENST00000482532.5	0	759.665532941	0	non-MANE
GTEX-1KXAM-2426-SM-CYKMT	muscle_skeletal	CALM2	ENST00000482532.5	0	141.158080823	0	non-MANE
GTEX-1LVA9-0326-SM-CYRXA	muscle_skeletal	CALM2	ENST00000482532.5	0	209.69311885599998	0	non-MANE
GTEX-OHPL-0326-SM-DPSB8	heart_left_ventricle	CALM2	ENST00000482532.5	0	293.065389316	0	non-MANE
GTEX-Q2AG-0011-R11A-SM-2EBL2	brain_cerebellar_hemisphere	CALM2	ENST00000482532.5	0.555731074	2845.065230749	1.9533157552724956e-4	non-MANE
GTEX-Q2AG-0011-R11A-SM-2EBL2_rep	brain_cerebellar_hemisphere	CALM2	ENST00000482532.5	1.373228599	2905.751716762	4.725897918526383e-4	non-MANE
GTEX-Q2AG-0011-R11A-SM-2EBL2_rep2	brain_cerebellar_hemisphere	CALM2	ENST00000482532.5	1.193401445	2924.430237427	4.0807998417154574e-4	non-MANE
GTEX-QDT8-0011-R10A-SM-2FKJB	brain_frontal_cortex_(ba9)	CALM2	ENST00000482532.5	0.6822691	4276.690139726999	1.5953203942980829e-4	non-MANE
GTEX-R53T-0326-SM-2K8S4	liver	CALM2	ENST00000482532.5	0	172.65902989	0	non-MANE
GTEX-S4P3-1326-SM-2QRBQ	breast_mammary_tissue	CALM2	ENST00000482532.5	0.606350552	540.258342027	0.0011223344552626954	non-MANE
GTEX-T5JC-0011-R11A-SM-2TT24	brain_cerebellar_hemisphere	CALM2	ENST00000482532.5	1.695985546	3019.79648571	5.616224649659621e-4	non-MANE
GTEX-T5JC-0011-R10A-SM-2TT23	brain_frontal_cortex_(ba9)	CALM2	ENST00000482532.5	0	568.6664771	0	non-MANE
GTEX-T5JC-0011-R7A-SM-2TT1Z	brain_putamen_(basal_ganglia)	CALM2	ENST00000482532.5	0	1127.9332975749999	0	non-MANE
GTEX-UTHO-2426-SM-38ZXF	liver	CALM2	ENST00000482532.5	0	207.373152407	0	non-MANE
GTEX-WY7C-1126-SM-3GS2X	heart_atrial_appendage	CALM2	ENST00000482532.5	0.674257002	568.623405777	0.0011857707494095432	non-MANE
GTEX-WY7C-1126-SM-3GS2X_rep	heart_atrial_appendage	CALM2	ENST00000482532.5	0.906961405	563.903253519	0.0016083634902621484	non-MANE
GTEX-WY7C-1126-SM-3GS2X_rep2	heart_atrial_appendage	CALM2	ENST00000482532.5	0.251130842	551.734460216	4.5516613535736763e-4	non-MANE
GTEX-WY7C-0726-SM-3GLGQ	liver	CALM2	ENST00000482532.5	0.412657782	529.027277098	7.800312004017081e-4	non-MANE
GTEX-WYJK-2426-SM-3H5V1	pancreas	CALM2	ENST00000482532.5	0.437971613	138.618015647	0.003159557658907222	non-MANE
GTEX-WYVS-0526-SM-3H5V7	lung	CALM2	ENST00000482532.5	0.405938639	850.441448022	4.7732696935709414e-4	non-MANE
GTEX-Y5LM-0426-SM-3YX99	liver	CALM2	ENST00000482532.5	0	516.786672995	0	non-MANE
GTEX-Y5LM-0426-SM-3YX99_rep	liver	CALM2	ENST00000482532.5	0.397634789	524.281469244	7.584376185818255e-4	non-MANE
GTEX-Y5LM-0426-SM-3YX99_rep2	liver	CALM2	ENST00000482532.5	0	530.212154649	0	non-MANE
GTEX-ZF29-2026-SM-4TVXH	liver	CALM2	ENST00000482532.5	0.232438083	277.53107062699996	8.375209394568846e-4	non-MANE
GTEX-ZPU1-0826-SM-4UJSC	liver	CALM2	ENST00000482532.5	0.293445829	356.24323600099996	8.237232299315188e-4	non-MANE
GTEX-ZT9X-0326-SM-4U9QG	lung	CALM2	ENST00000482532.5	0.28245404	661.2249068560001	4.271678774821351e-4	non-MANE
GTEX-ZT9X-1826-SM-4V2KV	muscle_skeletal	CALM2	ENST00000482532.5	0.141312097	198.826120476	7.1073205402636e-4	non-MANE
GTEX-ZT9X-1826-SM-4V2KV_rep	muscle_skeletal	CALM2	ENST00000482532.5	0.145074103	176.700257615	8.210180616493042e-4	non-MANE
GTEX-ZT9X-1826-SM-4V2KV_rep2	muscle_skeletal	CALM2	ENST00000482532.5	0	192.19414286399999	0	non-MANE
GTEX-ZVZP-0226-SM-4VEIO	heart_left_ventricle	CALM2	ENST00000482532.5	0.567124904	347.080441312	0.0016339869278032759	non-MANE
GTEX-1192X-0011-R10a-SM-4RXXZ	brain_frontal_cortex_(ba9)	CALM2	ENST00000484408.5	0.256524443	2821.25582028	9.092562296408158e-5	non-MANE
GTEX-11H98-0011-R11b-SM-4SFLZ	brain_cerebellar_hemisphere	CALM2	ENST00000484408.5	1.966005579	2439.594479552	8.05873925145556e-4	non-MANE
GTEX-11TTK-0011-R7b-SM-4TVFS	brain_putamen_(basal_ganglia)	CALM2	ENST00000484408.5	0.473359112	1130.3815606990001	4.1876046855124425e-4	non-MANE
GTEX-1211K-0826-SM-7LDFQ	lung	CALM2	ENST00000484408.5	1.281819021	552.8912709049999	0.0023183925817853025	non-MANE
GTEX-1313W-0011-R7b-SM-4ZL3U	brain_putamen_(basal_ganglia)	CALM2	ENST00000484408.5	0	2044.8322294670002	0	non-MANE
GTEX-13QBU-0426-SM-5A4VT	heart_left_ventricle	CALM2	ENST00000484408.5	0	335.366033049	0	non-MANE
GTEX-13QJ3-0726-SM-7LDHS	muscle_skeletal	CALM2	ENST00000484408.5	0	175.4202339	0	non-MANE
GTEX-13QJ3-0726-SM-7LDHS_rep	muscle_skeletal	CALM2	ENST00000484408.5	0	158.26618693100002	0	non-MANE
GTEX-13RTJ-0011-R7b-SM-5CTCB	brain_putamen_(basal_ganglia)	CALM2	ENST00000484408.5	0.369187466	2015.0251913220002	1.8321729554050226e-4	non-MANE
GTEX-13VXU-0011-R11b-SM-5BFQZ	brain_cerebellar_hemisphere	CALM2	ENST00000484408.5	1.550832109	3114.6524370270004	4.97914980998747e-4	non-MANE
GTEX-13X6J-0011-R10b-SM-5CEKT	brain_frontal_cortex_(ba9)	CALM2	ENST00000484408.5	0.665077575	2311.1445718729997	2.877697843285534e-4	non-MANE
GTEX-145MH-0011-R3b-SM-5CTCM	brain_anterior_cingulate_cortex_(ba24)	CALM2	ENST00000484408.5	0	2978.046975069	0	non-MANE
GTEX-14BIL-0011-R10a-SM-5EQV4	brain_frontal_cortex_(ba9)	CALM2	ENST00000484408.5	1.592730777	1491.326917805	0.0010679957278208663	non-MANE
GTEX-14BMU-0526-SM-5CA2F	lung	CALM2	ENST00000484408.5	0	1142.924774515	0	non-MANE
GTEX-14BMU-0526-SM-5CA2F_rep	lung	CALM2	ENST00000484408.5	0	1126.469403093	0	non-MANE
GTEX-14BMU-0526-SM-5CA2F_rep2	lung	CALM2	ENST00000484408.5	0	1186.311385955	0	non-MANE
GTEX-14C5O-0011-R7b-SM-5GUPO	brain_putamen_(basal_ganglia)	CALM2	ENST00000484408.5	1.253617941	2550.1096158829996	4.915937468695529e-4	non-MANE
GTEX-14XAO-0926-SM-5YQWC	heart_atrial_appendage	CALM2	ENST00000484408.5	0.272157573	386.191595755	7.04721635560026e-4	non-MANE
GTEX-15DCD-0011-R10b-SM-5S51M	brain_frontal_cortex_(ba9)	CALM2	ENST00000484408.5	0.398522438	2546.956903201	1.5647003586874179e-4	non-MANE
GTEX-15ER7-0011-R5b-SM-5S51V	brain_caudate_(basal_ganglia)	CALM2	ENST00000484408.5	1.048272604	1941.400862839	5.399568033914761e-4	non-MANE
GTEX-15ER7-0011-R7a-SM-5QYP2	brain_putamen_(basal_ganglia)	CALM2	ENST00000484408.5	0.414824156	1022.5415453400001	4.05679512867195e-4	non-MANE
GTEX-15RIE-1726-SM-5V7WB	heart_left_ventricle	CALM2	ENST00000484408.5	0	483.14545014600003	0	non-MANE
GTEX-17F97-0011-R11b-SM-63KY2	brain_cerebellar_hemisphere	CALM2	ENST00000484408.5	1.685329822	2631.361627901	6.404782239468787e-4	non-MANE
GTEX-17MFQ-1926-SM-6659L	muscle_skeletal	CALM2	ENST00000484408.5	0	171.71568415399997	0	non-MANE
GTEX-1C64N-0326-SM-6ZHT1	muscle_skeletal	CALM2	ENST00000484408.5	0	472.291753562	0	non-MANE
GTEX-1GN1W-0226-SM-7AGLJ	heart_atrial_appendage	CALM2	ENST00000484408.5	0.347089412	484.883909422	7.15819612190769e-4	non-MANE
GTEX-1GN1W-0226-SM-7AGLJ_rep	heart_atrial_appendage	CALM2	ENST00000484408.5	0	421.927619053	0	non-MANE
GTEX-1H11D-1226-SM-9P6XJ	heart_left_ventricle	CALM2	ENST00000484408.5	0.278711927	777.327564754	3.585514519714783e-4	non-MANE
GTEX-1H3NZ-0011-R11b-SM-AUNOV	brain_cerebellar_hemisphere	CALM2	ENST00000484408.5	2.260757461	1850.712576736	0.0012215605434460132	non-MANE
GTEX-1HBPH-0226-SM-7LLUW	heart_atrial_appendage	CALM2	ENST00000484408.5	0.214847787	351.27613127399997	6.116207959271105e-4	non-MANE
GTEX-1I6K7-0626-SM-AAEQW	heart_left_ventricle	CALM2	ENST00000484408.5	0	193.691593849	0	non-MANE
GTEX-1I6K7-1226-SM-AAEQX	lung	CALM2	ENST00000484408.5	0.271715429	484.196894879	5.611672273691496e-4	non-MANE
GTEX-1IDJD-1226-SM-AXRWG	adipose_subcutaneous	CALM2	ENST00000484408.5	0	868.793584666	0	non-MANE
GTEX-1IDJD-0226-SM-AML89	heart_atrial_appendage	CALM2	ENST00000484408.5	0.225950557	417.330678941	5.414185163030962e-4	non-MANE
GTEX-1IDJF-0826-SM-ABADH	heart_atrial_appendage	CALM2	ENST00000484408.5	0	483.74274188	0	non-MANE
GTEX-1IDJU-0726-SM-BXZK2	heart_left_ventricle	CALM2	ENST00000484408.5	0.576287498	398.79094829099995	0.001445086706380005	non-MANE
GTEX-1KXAM-0426-SM-CYKMP	lung	CALM2	ENST00000484408.5	0	759.665532941	0	non-MANE
GTEX-1KXAM-2426-SM-CYKMT	muscle_skeletal	CALM2	ENST00000484408.5	0	141.158080823	0	non-MANE
GTEX-1LVA9-0326-SM-CYRXA	muscle_skeletal	CALM2	ENST00000484408.5	0	209.69311885599998	0	non-MANE
GTEX-OHPL-0326-SM-DPSB8	heart_left_ventricle	CALM2	ENST00000484408.5	0	293.065389316	0	non-MANE
GTEX-Q2AG-0011-R11A-SM-2EBL2	brain_cerebellar_hemisphere	CALM2	ENST00000484408.5	1.945058759	2845.065230749	6.836605143453735e-4	non-MANE
GTEX-Q2AG-0011-R11A-SM-2EBL2_rep	brain_cerebellar_hemisphere	CALM2	ENST00000484408.5	2.059842899	2905.751716762	7.0888468795103e-4	non-MANE
GTEX-Q2AG-0011-R11A-SM-2EBL2_rep2	brain_cerebellar_hemisphere	CALM2	ENST00000484408.5	2.088452528	2924.430237427	7.141399720437449e-4	non-MANE
GTEX-QDT8-0011-R10A-SM-2FKJB	brain_frontal_cortex_(ba9)	CALM2	ENST00000484408.5	0.909692133	4276.690139726999	2.1270938582846916e-4	non-MANE
GTEX-R53T-0326-SM-2K8S4	liver	CALM2	ENST00000484408.5	0	172.65902989	0	non-MANE
GTEX-S4P3-1326-SM-2QRBQ	breast_mammary_tissue	CALM2	ENST00000484408.5	0.606350552	540.258342027	0.0011223344552626954	non-MANE
GTEX-T5JC-0011-R11A-SM-2TT24	brain_cerebellar_hemisphere	CALM2	ENST00000484408.5	1.319099869	3019.79648571	4.368174727145096e-4	non-MANE
GTEX-T5JC-0011-R10A-SM-2TT23	brain_frontal_cortex_(ba9)	CALM2	ENST00000484408.5	0	568.6664771	0	non-MANE
GTEX-T5JC-0011-R7A-SM-2TT1Z	brain_putamen_(basal_ganglia)	CALM2	ENST00000484408.5	0.433487048	1127.9332975749999	3.8431975448546064e-4	non-MANE
GTEX-UTHO-2426-SM-38ZXF	liver	CALM2	ENST00000484408.5	0	207.373152407	0	non-MANE
GTEX-WY7C-1126-SM-3GS2X	heart_atrial_appendage	CALM2	ENST00000484408.5	0.224752334	568.623405777	3.952569164698477e-4	non-MANE
GTEX-WY7C-1126-SM-3GS2X_rep	heart_atrial_appendage	CALM2	ENST00000484408.5	0	563.903253519	0	non-MANE
GTEX-WY7C-1126-SM-3GS2X_rep2	heart_atrial_appendage	CALM2	ENST00000484408.5	0.251130842	551.734460216	4.5516613535736763e-4	non-MANE
GTEX-WY7C-0726-SM-3GLGQ	liver	CALM2	ENST00000484408.5	0.206328891	529.027277098	3.9001560020085404e-4	non-MANE
GTEX-WYJK-2426-SM-3H5V1	pancreas	CALM2	ENST00000484408.5	0	138.618015647	0	non-MANE
GTEX-WYVS-0526-SM-3H5V7	lung	CALM2	ENST00000484408.5	0	850.441448022	0	non-MANE
GTEX-Y5LM-0426-SM-3YX99	liver	CALM2	ENST00000484408.5	0	516.786672995	0	non-MANE
GTEX-Y5LM-0426-SM-3YX99_rep	liver	CALM2	ENST00000484408.5	0	524.281469244	0	non-MANE
GTEX-Y5LM-0426-SM-3YX99_rep2	liver	CALM2	ENST00000484408.5	0	530.212154649	0	non-MANE
GTEX-ZF29-2026-SM-4TVXH	liver	CALM2	ENST00000484408.5	0.232438083	277.53107062699996	8.375209394568846e-4	non-MANE
GTEX-ZPU1-0826-SM-4UJSC	liver	CALM2	ENST00000484408.5	0	356.24323600099996	0	non-MANE
GTEX-ZT9X-0326-SM-4U9QG	lung	CALM2	ENST00000484408.5	0	661.2249068560001	0	non-MANE
GTEX-ZT9X-1826-SM-4V2KV	muscle_skeletal	CALM2	ENST00000484408.5	0	198.826120476	0	non-MANE
GTEX-ZT9X-1826-SM-4V2KV_rep	muscle_skeletal	CALM2	ENST00000484408.5	0	176.700257615	0	non-MANE
GTEX-ZT9X-1826-SM-4V2KV_rep2	muscle_skeletal	CALM2	ENST00000484408.5	0	192.19414286399999	0	non-MANE
GTEX-ZVZP-0226-SM-4VEIO	heart_left_ventricle	CALM2	ENST00000484408.5	0	347.080441312	0	non-MANE
GTEX-1192X-0011-R10a-SM-4RXXZ	brain_frontal_cortex_(ba9)	CALM2	ENST00000489742.1	1.539146656	2821.25582028	5.455537370755853e-4	non-MANE
GTEX-11H98-0011-R11b-SM-4SFLZ	brain_cerebellar_hemisphere	CALM2	ENST00000489742.1	1.747560515	2439.594479552	7.163323780437956e-4	non-MANE
GTEX-11TTK-0011-R7b-SM-4TVFS	brain_putamen_(basal_ganglia)	CALM2	ENST00000489742.1	0	1130.3815606990001	0	non-MANE
GTEX-1211K-0826-SM-7LDFQ	lung	CALM2	ENST00000489742.1	0	552.8912709049999	0	non-MANE
GTEX-1313W-0011-R7b-SM-4ZL3U	brain_putamen_(basal_ganglia)	CALM2	ENST00000489742.1	0.819572036	2044.8322294670002	4.0080160327560325e-4	non-MANE
GTEX-13QBU-0426-SM-5A4VT	heart_left_ventricle	CALM2	ENST00000489742.1	0	335.366033049	0	non-MANE
GTEX-13QJ3-0726-SM-7LDHS	muscle_skeletal	CALM2	ENST00000489742.1	0	175.4202339	0	non-MANE
GTEX-13QJ3-0726-SM-7LDHS_rep	muscle_skeletal	CALM2	ENST00000489742.1	0	158.26618693100002	0	non-MANE
GTEX-13RTJ-0011-R7b-SM-5CTCB	brain_putamen_(basal_ganglia)	CALM2	ENST00000489742.1	0.369187466	2015.0251913220002	1.8321729554050226e-4	non-MANE
GTEX-13VXU-0011-R11b-SM-5BFQZ	brain_cerebellar_hemisphere	CALM2	ENST00000489742.1	1.356978095	3114.6524370270004	4.35675608253505e-4	non-MANE
GTEX-13X6J-0011-R10b-SM-5CEKT	brain_frontal_cortex_(ba9)	CALM2	ENST00000489742.1	0	2311.1445718729997	0	non-MANE
GTEX-145MH-0011-R3b-SM-5CTCM	brain_anterior_cingulate_cortex_(ba24)	CALM2	ENST00000489742.1	0.519819685	2978.046975069	1.7455053239647303e-4	non-MANE
GTEX-14BIL-0011-R10a-SM-5EQV4	brain_frontal_cortex_(ba9)	CALM2	ENST00000489742.1	1.592730777	1491.326917805	0.0010679957278208663	non-MANE
GTEX-14BMU-0526-SM-5CA2F	lung	CALM2	ENST00000489742.1	0	1142.924774515	0	non-MANE
GTEX-14BMU-0526-SM-5CA2F_rep	lung	CALM2	ENST00000489742.1	0	1126.469403093	0	non-MANE
GTEX-14BMU-0526-SM-5CA2F_rep2	lung	CALM2	ENST00000489742.1	0	1186.311385955	0	non-MANE
GTEX-14C5O-0011-R7b-SM-5GUPO	brain_putamen_(basal_ganglia)	CALM2	ENST00000489742.1	2.005788706	2550.1096158829996	7.865499951481406e-4	non-MANE
GTEX-14XAO-0926-SM-5YQWC	heart_atrial_appendage	CALM2	ENST00000489742.1	0	386.191595755	0	non-MANE
GTEX-15DCD-0011-R10b-SM-5S51M	brain_frontal_cortex_(ba9)	CALM2	ENST00000489742.1	1.195567315	2546.956903201	4.6941010799885077e-4	non-MANE
GTEX-15ER7-0011-R5b-SM-5S51V	brain_caudate_(basal_ganglia)	CALM2	ENST00000489742.1	1.048272604	1941.400862839	5.399568033914761e-4	non-MANE
GTEX-15ER7-0011-R7a-SM-5QYP2	brain_putamen_(basal_ganglia)	CALM2	ENST00000489742.1	0.414824156	1022.5415453400001	4.05679512867195e-4	non-MANE
GTEX-15RIE-1726-SM-5V7WB	heart_left_ventricle	CALM2	ENST00000489742.1	0	483.14545014600003	0	non-MANE
GTEX-17F97-0011-R11b-SM-63KY2	brain_cerebellar_hemisphere	CALM2	ENST00000489742.1	0	2631.361627901	0	non-MANE
GTEX-17MFQ-1926-SM-6659L	muscle_skeletal	CALM2	ENST00000489742.1	0	171.71568415399997	0	non-MANE
GTEX-1C64N-0326-SM-6ZHT1	muscle_skeletal	CALM2	ENST00000489742.1	0	472.291753562	0	non-MANE
GTEX-1GN1W-0226-SM-7AGLJ	heart_atrial_appendage	CALM2	ENST00000489742.1	0	484.883909422	0	non-MANE
GTEX-1GN1W-0226-SM-7AGLJ_rep	heart_atrial_appendage	CALM2	ENST00000489742.1	0	421.927619053	0	non-MANE
GTEX-1H11D-1226-SM-9P6XJ	heart_left_ventricle	CALM2	ENST00000489742.1	0.278711927	777.327564754	3.585514519714783e-4	non-MANE
GTEX-1H3NZ-0011-R11b-SM-AUNOV	brain_cerebellar_hemisphere	CALM2	ENST00000489742.1	1.695568096	1850.712576736	9.161704077195931e-4	non-MANE
GTEX-1HBPH-0226-SM-7LLUW	heart_atrial_appendage	CALM2	ENST00000489742.1	0	351.27613127399997	0	non-MANE
GTEX-1I6K7-0626-SM-AAEQW	heart_left_ventricle	CALM2	ENST00000489742.1	0	193.691593849	0	non-MANE
GTEX-1I6K7-1226-SM-AAEQX	lung	CALM2	ENST00000489742.1	0	484.196894879	0	non-MANE
GTEX-1IDJD-1226-SM-AXRWG	adipose_subcutaneous	CALM2	ENST00000489742.1	0	868.793584666	0	non-MANE
GTEX-1IDJD-0226-SM-AML89	heart_atrial_appendage	CALM2	ENST00000489742.1	0	417.330678941	0	non-MANE
GTEX-1IDJF-0826-SM-ABADH	heart_atrial_appendage	CALM2	ENST00000489742.1	0.327295495	483.74274188	6.76589986090563e-4	non-MANE
GTEX-1IDJU-0726-SM-BXZK2	heart_left_ventricle	CALM2	ENST00000489742.1	0	398.79094829099995	0	non-MANE
GTEX-1KXAM-0426-SM-CYKMP	lung	CALM2	ENST00000489742.1	0	759.665532941	0	non-MANE
GTEX-1KXAM-2426-SM-CYKMT	muscle_skeletal	CALM2	ENST00000489742.1	0	141.158080823	0	non-MANE
GTEX-1LVA9-0326-SM-CYRXA	muscle_skeletal	CALM2	ENST00000489742.1	0	209.69311885599998	0	non-MANE
GTEX-OHPL-0326-SM-DPSB8	heart_left_ventricle	CALM2	ENST00000489742.1	0	293.065389316	0	non-MANE
GTEX-Q2AG-0011-R11A-SM-2EBL2	brain_cerebellar_hemisphere	CALM2	ENST00000489742.1	1.389327685	2845.065230749	4.883289388181239e-4	non-MANE
GTEX-Q2AG-0011-R11A-SM-2EBL2_rep	brain_cerebellar_hemisphere	CALM2	ENST00000489742.1	2.059842899	2905.751716762	7.0888468795103e-4	non-MANE
GTEX-Q2AG-0011-R11A-SM-2EBL2_rep2	brain_cerebellar_hemisphere	CALM2	ENST00000489742.1	1.790102167	2924.430237427	6.121199760863452e-4	non-MANE
GTEX-QDT8-0011-R10A-SM-2FKJB	brain_frontal_cortex_(ba9)	CALM2	ENST00000489742.1	1.364538199	4276.690139726999	3.190640786257909e-4	non-MANE
GTEX-R53T-0326-SM-2K8S4	liver	CALM2	ENST00000489742.1	0	172.65902989	0	non-MANE
GTEX-S4P3-1326-SM-2QRBQ	breast_mammary_tissue	CALM2	ENST00000489742.1	0	540.258342027	0	non-MANE
GTEX-T5JC-0011-R11A-SM-2TT24	brain_cerebellar_hemisphere	CALM2	ENST00000489742.1	1.884428384	3019.79648571	6.240249609261143e-4	non-MANE
GTEX-T5JC-0011-R10A-SM-2TT23	brain_frontal_cortex_(ba9)	CALM2	ENST00000489742.1	0	568.6664771	0	non-MANE
GTEX-T5JC-0011-R7A-SM-2TT1Z	brain_putamen_(basal_ganglia)	CALM2	ENST00000489742.1	0.433487048	1127.9332975749999	3.8431975448546064e-4	non-MANE
GTEX-UTHO-2426-SM-38ZXF	liver	CALM2	ENST00000489742.1	0	207.373152407	0	non-MANE
GTEX-WY7C-1126-SM-3GS2X	heart_atrial_appendage	CALM2	ENST00000489742.1	0	568.623405777	0	non-MANE
GTEX-WY7C-1126-SM-3GS2X_rep	heart_atrial_appendage	CALM2	ENST00000489742.1	0	563.903253519	0	non-MANE
GTEX-WY7C-1126-SM-3GS2X_rep2	heart_atrial_appendage	CALM2	ENST00000489742.1	0.251130842	551.734460216	4.5516613535736763e-4	non-MANE
GTEX-WY7C-0726-SM-3GLGQ	liver	CALM2	ENST00000489742.1	0.206328891	529.027277098	3.9001560020085404e-4	non-MANE
GTEX-WYJK-2426-SM-3H5V1	pancreas	CALM2	ENST00000489742.1	0	138.618015647	0	non-MANE
GTEX-WYVS-0526-SM-3H5V7	lung	CALM2	ENST00000489742.1	0	850.441448022	0	non-MANE
GTEX-Y5LM-0426-SM-3YX99	liver	CALM2	ENST00000489742.1	0	516.786672995	0	non-MANE
GTEX-Y5LM-0426-SM-3YX99_rep	liver	CALM2	ENST00000489742.1	0	524.281469244	0	non-MANE
GTEX-Y5LM-0426-SM-3YX99_rep2	liver	CALM2	ENST00000489742.1	0	530.212154649	0	non-MANE
GTEX-ZF29-2026-SM-4TVXH	liver	CALM2	ENST00000489742.1	0	277.53107062699996	0	non-MANE
GTEX-ZPU1-0826-SM-4UJSC	liver	CALM2	ENST00000489742.1	0	356.24323600099996	0	non-MANE
GTEX-ZT9X-0326-SM-4U9QG	lung	CALM2	ENST00000489742.1	0	661.2249068560001	0	non-MANE
GTEX-ZT9X-1826-SM-4V2KV	muscle_skeletal	CALM2	ENST00000489742.1	0	198.826120476	0	non-MANE
GTEX-ZT9X-1826-SM-4V2KV_rep	muscle_skeletal	CALM2	ENST00000489742.1	0	176.700257615	0	non-MANE
GTEX-ZT9X-1826-SM-4V2KV_rep2	muscle_skeletal	CALM2	ENST00000489742.1	0	192.19414286399999	0	non-MANE
GTEX-ZVZP-0226-SM-4VEIO	heart_left_ventricle	CALM2	ENST00000489742.1	0	347.080441312	0	non-MANE
GTEX-1192X-0011-R10a-SM-4RXXZ	brain_frontal_cortex_(ba9)	CALM2	ENST00000628793.2	13.85232	2821.25582028	0.004909983667707668	non-MANE
GTEX-11H98-0011-R11b-SM-4SFLZ	brain_cerebellar_hemisphere	CALM2	ENST00000628793.2	15.07271	2439.594479552	0.0061783669894055135	non-MANE
GTEX-11TTK-0011-R7b-SM-4TVFS	brain_putamen_(basal_ganglia)	CALM2	ENST00000628793.2	2.366796	1130.3815606990001	0.0020938027320053162	non-MANE
GTEX-1211K-0826-SM-7LDFQ	lung	CALM2	ENST00000628793.2	5.981822	552.8912709049999	0.010819165204414706	non-MANE
GTEX-1313W-0011-R7b-SM-4ZL3U	brain_putamen_(basal_ganglia)	CALM2	ENST00000628793.2	4.917432	2044.8322294670002	0.002404809514021482	non-MANE
GTEX-13QBU-0426-SM-5A4VT	heart_left_ventricle	CALM2	ENST00000628793.2	1.685256	335.366033049	0.005025124293830225	non-MANE
GTEX-13QJ3-0726-SM-7LDHS	muscle_skeletal	CALM2	ENST00000628793.2	1.674656	175.4202339	0.009546538405339568	non-MANE
GTEX-13QJ3-0726-SM-7LDHS_rep	muscle_skeletal	CALM2	ENST00000628793.2	0.3501464	158.26618693100002	0.002212389182994943	non-MANE
GTEX-13RTJ-0011-R7b-SM-5CTCB	brain_putamen_(basal_ganglia)	CALM2	ENST00000628793.2	7.752937	2015.0251913220002	0.0038475633125526934	non-MANE
GTEX-13VXU-0011-R11b-SM-5BFQZ	brain_cerebellar_hemisphere	CALM2	ENST00000628793.2	7.560307	3114.6524370270004	0.002427335682827092	non-MANE
GTEX-13X6J-0011-R10b-SM-5CEKT	brain_frontal_cortex_(ba9)	CALM2	ENST00000628793.2	7.315853	2311.1445718729997	0.003165467486991123	non-MANE
GTEX-145MH-0011-R3b-SM-5CTCM	brain_anterior_cingulate_cortex_(ba24)	CALM2	ENST00000628793.2	8.836935	2978.046975069	0.002967359169945683	non-MANE
GTEX-14BIL-0011-R10a-SM-5EQV4	brain_frontal_cortex_(ba9)	CALM2	ENST00000628793.2	7.963654	1491.326917805	0.005339978716216867	non-MANE
GTEX-14BMU-0526-SM-5CA2F	lung	CALM2	ENST00000628793.2	2.944165	1142.924774515	0.0025759919337205337	non-MANE
GTEX-14BMU-0526-SM-5CA2F_rep	lung	CALM2	ENST00000628793.2	3.421556	1126.469403093	0.003037415832693966	non-MANE
GTEX-14BMU-0526-SM-5CA2F_rep2	lung	CALM2	ENST00000628793.2	3.184118	1186.311385955	0.002684049093431513	non-MANE
GTEX-14C5O-0011-R7b-SM-5GUPO	brain_putamen_(basal_ganglia)	CALM2	ENST00000628793.2	9.026049	2550.1096158829996	0.003539474908757852	non-MANE
GTEX-14XAO-0926-SM-5YQWC	heart_atrial_appendage	CALM2	ENST00000628793.2	1.360788	386.191595755	0.0035236085273675512	non-MANE
GTEX-15DCD-0011-R10b-SM-5S51M	brain_frontal_cortex_(ba9)	CALM2	ENST00000628793.2	9.564539	2546.956903201	0.0037552810524510037	non-MANE
GTEX-15ER7-0011-R5b-SM-5S51V	brain_caudate_(basal_ganglia)	CALM2	ENST00000628793.2	5.590787	1941.400862839	0.0028797695040808494	non-MANE
GTEX-15ER7-0011-R7a-SM-5QYP2	brain_putamen_(basal_ganglia)	CALM2	ENST00000628793.2	1.659297	1022.5415453400001	0.0016227184191800008	non-MANE
GTEX-15RIE-1726-SM-5V7WB	heart_left_ventricle	CALM2	ENST00000628793.2	0.5972132	483.14545014600003	0.0012360940164489395	non-MANE
GTEX-17F97-0011-R11b-SM-63KY2	brain_cerebellar_hemisphere	CALM2	ENST00000628793.2	5.055989	2631.361627901	0.0019214344947460116	non-MANE
GTEX-17MFQ-1926-SM-6659L	muscle_skeletal	CALM2	ENST00000628793.2	0.1490588	171.71568415399997	8.680558257352859e-4	non-MANE
GTEX-1C64N-0326-SM-6ZHT1	muscle_skeletal	CALM2	ENST00000628793.2	1.190651	472.291753562	0.0025210073879549486	non-MANE
GTEX-1GN1W-0226-SM-7AGLJ	heart_atrial_appendage	CALM2	ENST00000628793.2	5.553431	484.883909422	0.011453114636490826	non-MANE
GTEX-1GN1W-0226-SM-7AGLJ_rep	heart_atrial_appendage	CALM2	ENST00000628793.2	2.867469	421.927619053	0.006796115898826252	non-MANE
GTEX-1H11D-1226-SM-9P6XJ	heart_left_ventricle	CALM2	ENST00000628793.2	2.508407	777.327564754	0.0032269626264878858	non-MANE
GTEX-1H3NZ-0011-R11b-SM-AUNOV	brain_cerebellar_hemisphere	CALM2	ENST00000628793.2	7.064867	1850.712576736	0.003817376662809477	non-MANE
GTEX-1HBPH-0226-SM-7LLUW	heart_atrial_appendage	CALM2	ENST00000628793.2	1.93363	351.27613127399997	0.00550458692706264	non-MANE
GTEX-1I6K7-0626-SM-AAEQW	heart_left_ventricle	CALM2	ENST00000628793.2	0.8608515	193.691593849	0.004444444298760385	non-MANE
GTEX-1I6K7-1226-SM-AAEQX	lung	CALM2	ENST00000628793.2	2.445439	484.196894879	0.005050505333395645	non-MANE
GTEX-1IDJD-1226-SM-AXRWG	adipose_subcutaneous	CALM2	ENST00000628793.2	3.871629	868.793584666	0.004456327795616047	non-MANE
GTEX-1IDJD-0226-SM-AML89	heart_atrial_appendage	CALM2	ENST00000628793.2	0.6778517	417.330678941	0.0016242556183985483	non-MANE
GTEX-1IDJF-0826-SM-ABADH	heart_atrial_appendage	CALM2	ENST00000628793.2	2.618364	483.74274188	0.0054127199714130835	non-MANE
GTEX-1IDJU-0726-SM-BXZK2	heart_left_ventricle	CALM2	ENST00000628793.2	1.728862	398.79094829099995	0.00433525888039575	non-MANE
GTEX-1KXAM-0426-SM-CYKMP	lung	CALM2	ENST00000628793.2	3.66036	759.665532941	0.004818383671862976	non-MANE
GTEX-1KXAM-2426-SM-CYKMT	muscle_skeletal	CALM2	ENST00000628793.2	0.3846269	141.158080823	0.002724795475806226	non-MANE
GTEX-1LVA9-0326-SM-CYRXA	muscle_skeletal	CALM2	ENST00000628793.2	1.498998	209.69311885599998	0.007148532141531019	non-MANE
GTEX-OHPL-0326-SM-DPSB8	heart_left_ventricle	CALM2	ENST00000628793.2	2.475214	293.065389316	0.008445944455525867	non-MANE
GTEX-Q2AG-0011-R11A-SM-2EBL2	brain_cerebellar_hemisphere	CALM2	ENST00000628793.2	11.67035	2845.065230749	0.004101962188377533	non-MANE
GTEX-Q2AG-0011-R11A-SM-2EBL2_rep	brain_cerebellar_hemisphere	CALM2	ENST00000628793.2	9.440947	2905.751716762	0.00324905495040727	non-MANE
GTEX-Q2AG-0011-R11A-SM-2EBL2_rep2	brain_cerebellar_hemisphere	CALM2	ENST00000628793.2	10.44226	2924.430237427	0.003570698957478776	non-MANE
GTEX-QDT8-0011-R10A-SM-2FKJB	brain_frontal_cortex_(ba9)	CALM2	ENST00000628793.2	6.822691	4276.690139726999	0.0015953203942980828	non-MANE
GTEX-R53T-0326-SM-2K8S4	liver	CALM2	ENST00000628793.2	1.410284	172.65902989	0.008168029212827636	non-MANE
GTEX-S4P3-1326-SM-2QRBQ	breast_mammary_tissue	CALM2	ENST00000628793.2	1.819052	540.258342027	0.0033670040025205027	non-MANE
GTEX-T5JC-0011-R11A-SM-2TT24	brain_cerebellar_hemisphere	CALM2	ENST00000628793.2	9.799028	3019.79648571	0.0032449299303347256	non-MANE
GTEX-T5JC-0011-R10A-SM-2TT23	brain_frontal_cortex_(ba9)	CALM2	ENST00000628793.2	0	568.6664771	0	non-MANE
GTEX-T5JC-0011-R7A-SM-2TT1Z	brain_putamen_(basal_ganglia)	CALM2	ENST00000628793.2	3.901383	1127.9332975749999	0.0034588774073677745	non-MANE
GTEX-UTHO-2426-SM-38ZXF	liver	CALM2	ENST00000628793.2	0	207.373152407	0	non-MANE
GTEX-WY7C-1126-SM-3GS2X	heart_atrial_appendage	CALM2	ENST00000628793.2	1.123762	568.623405777	0.0019762851626981943	non-MANE
GTEX-WY7C-1126-SM-3GS2X_rep	heart_atrial_appendage	CALM2	ENST00000628793.2	0.9069614	563.903253519	0.0016083634813953793	non-MANE
GTEX-WY7C-1126-SM-3GS2X_rep2	heart_atrial_appendage	CALM2	ENST00000628793.2	1.506785	551.734460216	0.002730996717895969	non-MANE
GTEX-WY7C-0726-SM-3GLGQ	liver	CALM2	ENST00000628793.2	2.269618	529.027277098	0.004290171978371472	non-MANE
GTEX-WYJK-2426-SM-3H5V1	pancreas	CALM2	ENST00000628793.2	0.4379716	138.618015647	0.0031595575651243188	non-MANE
GTEX-WYVS-0526-SM-3H5V7	lung	CALM2	ENST00000628793.2	3.247509	850.441448022	0.003818615623160444	non-MANE
GTEX-Y5LM-0426-SM-3YX99	liver	CALM2	ENST00000628793.2	1.588158	516.786672995	0.003073140394267415	non-MANE
GTEX-Y5LM-0426-SM-3YX99_rep	liver	CALM2	ENST00000628793.2	1.391722	524.281469244	0.0026545321199447046	non-MANE
GTEX-Y5LM-0426-SM-3YX99_rep2	liver	CALM2	ENST00000628793.2	3.507467	530.212154649	0.0066152142481945555	non-MANE
GTEX-ZF29-2026-SM-4TVXH	liver	CALM2	ENST00000628793.2	2.556819	277.53107062699996	0.009212730647504145	non-MANE
GTEX-ZPU1-0826-SM-4UJSC	liver	CALM2	ENST00000628793.2	3.227904	356.24323600099996	0.009060955195205276	non-MANE
GTEX-ZT9X-0326-SM-4U9QG	lung	CALM2	ENST00000628793.2	2.259632	661.2249068560001	0.003417342535906768	non-MANE
GTEX-ZT9X-1826-SM-4V2KV	muscle_skeletal	CALM2	ENST00000628793.2	0.7065605	198.826120476	0.0035536603455746042	non-MANE
GTEX-ZT9X-1826-SM-4V2KV_rep	muscle_skeletal	CALM2	ENST00000628793.2	0.7253705	176.700257615	0.004105090223357002	non-MANE
GTEX-ZT9X-1826-SM-4V2KV_rep2	muscle_skeletal	CALM2	ENST00000628793.2	0.5138881	192.19414286399999	0.002673796882372406	non-MANE
GTEX-ZVZP-0226-SM-4VEIO	heart_left_ventricle	CALM2	ENST00000628793.2	1.701375	347.080441312	0.00490196161318865	non-MANE
GTEX-1192X-0011-R10a-SM-4RXXZ	brain_frontal_cortex_(ba9)	CALM3	ENST00000291295.13	845.2480386	856.535113541	0.9868224025348615	MANE
GTEX-11H98-0011-R11b-SM-4SFLZ	brain_cerebellar_hemisphere	CALM3	ENST00000291295.13	199.2218987	202.71701980699999	0.9827586203155139	MANE
GTEX-11TTK-0011-R7b-SM-4TVFS	brain_putamen_(basal_ganglia)	CALM3	ENST00000291295.13	291.1158542	295.37608665	0.9855769216177338	MANE
GTEX-1211K-0826-SM-7LDFQ	lung	CALM3	ENST00000291295.13	82.46369034	83.745509354	0.984693877631317	MANE
GTEX-1313W-0011-R7b-SM-4ZL3U	brain_putamen_(basal_ganglia)	CALM3	ENST00000291295.13	304.8807973	308.159085336	0.9893617024712235	MANE
GTEX-13QBU-0426-SM-5A4VT	heart_left_ventricle	CALM3	ENST00000291295.13	250.6818969	254.473724237	0.9850993364899688	MANE
GTEX-13QJ3-0726-SM-7LDHS	muscle_skeletal	CALM3	ENST00000291295.13	73.68487157	75.359527742	0.9777777777783676	MANE
GTEX-13QJ3-0726-SM-7LDHS_rep	muscle_skeletal	CALM3	ENST00000291295.13	77.3823613	78.082654131	0.9910313905336119	MANE
GTEX-13RTJ-0011-R7b-SM-5CTCB	brain_putamen_(basal_ganglia)	CALM3	ENST00000291295.13	402.4143384	407.952150131	0.9864253400080826	MANE
GTEX-13VXU-0011-R11b-SM-5BFQZ	brain_cerebellar_hemisphere	CALM3	ENST00000291295.13	293.4949766	298.72903483	0.982478910250627	MANE
GTEX-13X6J-0011-R10b-SM-5CEKT	brain_frontal_cortex_(ba9)	CALM3	ENST00000291295.13	708.307617	720.279013175	0.9833795016153116	MANE
GTEX-145MH-0011-R3b-SM-5CTCM	brain_anterior_cingulate_cortex_(ba24)	CALM3	ENST00000291295.13	876.9358085	892.53039597	0.9825276679198676	MANE
GTEX-14BIL-0011-R10a-SM-5EQV4	brain_frontal_cortex_(ba9)	CALM3	ENST00000291295.13	532.5029897	541.2630095459999	0.9838155948374383	MANE
GTEX-14BMU-0526-SM-5CA2F	lung	CALM3	ENST00000291295.13	79.78686602	81.553364899	0.9783393501765657	MANE
GTEX-14BMU-0526-SM-5CA2F_rep	lung	CALM3	ENST00000291295.13	81.65075747	83.828111045	0.9740259735325401	MANE
GTEX-14BMU-0526-SM-5CA2F_rep2	lung	CALM3	ENST00000291295.13	84.83400056	87.10837055200001	0.9738903393831446	MANE
GTEX-14C5O-0011-R7b-SM-5GUPO	brain_putamen_(basal_ganglia)	CALM3	ENST00000291295.13	512.2282908	516.741314976	0.9912663763372401	MANE
GTEX-14XAO-0926-SM-5YQWC	heart_atrial_appendage	CALM3	ENST00000291295.13	195.4091372	198.402870455	0.9849108369846947	MANE
GTEX-15DCD-0011-R10b-SM-5S51M	brain_frontal_cortex_(ba9)	CALM3	ENST00000291295.13	612.92751	623.6876155909999	0.9827476042140042	MANE
GTEX-15ER7-0011-R5b-SM-5S51V	brain_caudate_(basal_ganglia)	CALM3	ENST00000291295.13	539.1615427	545.101754107	0.9891025641318447	MANE
GTEX-15ER7-0011-R7a-SM-5QYP2	brain_putamen_(basal_ganglia)	CALM3	ENST00000291295.13	189.5746393	192.893232768	0.9827956978045395	MANE
GTEX-15RIE-1726-SM-5V7WB	heart_left_ventricle	CALM3	ENST00000291295.13	222.7605104	225.447969657	0.9880794701274589	MANE
GTEX-17F97-0011-R11b-SM-63KY2	brain_cerebellar_hemisphere	CALM3	ENST00000291295.13	167.409429	169.656535607	0.9867549658552188	MANE
GTEX-17MFQ-1926-SM-6659L	muscle_skeletal	CALM3	ENST00000291295.13	92.86360349	93.757956058	0.9904610487941232	MANE
GTEX-1C64N-0326-SM-6ZHT1	muscle_skeletal	CALM3	ENST00000291295.13	141.2906424	141.687526227	0.9971988795515834	MANE
GTEX-1GN1W-0226-SM-7AGLJ	heart_atrial_appendage	CALM3	ENST00000291295.13	162.437845	164.52038142400002	0.9873417724541197	MANE
GTEX-1GN1W-0226-SM-7AGLJ_rep	heart_atrial_appendage	CALM3	ENST00000291295.13	174.9156247	176.144540096	0.9930232558140591	MANE
GTEX-1H11D-1226-SM-9P6XJ	heart_left_ventricle	CALM3	ENST00000291295.13	277.8757915	279.826774909	0.9930278887371143	MANE
GTEX-1H3NZ-0011-R11b-SM-AUNOV	brain_cerebellar_hemisphere	CALM3	ENST00000291295.13	155.4270755	161.926753457	0.95986038243689	MANE
GTEX-1HBPH-0226-SM-7LLUW	heart_atrial_appendage	CALM3	ENST00000291295.13	268.3448857	272.212145941	0.9857932120272171	MANE
GTEX-1I6K7-0626-SM-AAEQW	heart_left_ventricle	CALM3	ENST00000291295.13	136.875393	137.305818764	0.9968652037628514	MANE
GTEX-1I6K7-1226-SM-AAEQX	lung	CALM3	ENST00000291295.13	89.66609163	91.296384147	0.9821428577677841	MANE
GTEX-1IDJD-1226-SM-AXRWG	adipose_subcutaneous	CALM3	ENST00000291295.13	91.37044832	91.37044832	1	MANE
GTEX-1IDJD-0226-SM-AML89	heart_atrial_appendage	CALM3	ENST00000291295.13	256.0019811	259.61719027000004	0.9860748467147332	MANE
GTEX-1IDJF-0826-SM-ABADH	heart_atrial_appendage	CALM3	ENST00000291295.13	217.9787998	219.287981785	0.9940298507271429	MANE
GTEX-1IDJU-0726-SM-BXZK2	heart_left_ventricle	CALM3	ENST00000291295.13	228.7861368	229.938711796	0.9949874686737283	MANE
GTEX-1KXAM-0426-SM-CYKMP	lung	CALM3	ENST00000291295.13	136.2780274	138.24899063400002	0.9857433806571656	MANE
GTEX-1KXAM-2426-SM-CYKMT	muscle_skeletal	CALM3	ENST00000291295.13	83.46404238	83.848669303	0.9954128440415663	MANE
GTEX-1LVA9-0326-SM-CYRXA	muscle_skeletal	CALM3	ENST00000291295.13	68.12111635	68.953892837	0.9879227052638115	MANE
GTEX-OHPL-0326-SM-DPSB8	heart_left_ventricle	CALM3	ENST00000291295.13	173.2650108	174.2550966	0.9943181816812352	MANE
GTEX-Q2AG-0011-R11A-SM-2EBL2	brain_cerebellar_hemisphere	CALM3	ENST00000291295.13	306.4856873	312.876594307	0.9795737133320713	MANE
GTEX-Q2AG-0011-R11A-SM-2EBL2_rep	brain_cerebellar_hemisphere	CALM3	ENST00000291295.13	307.7748599	312.58115987400004	0.9846238334519668	MANE
GTEX-Q2AG-0011-R11A-SM-2EBL2_rep2	brain_cerebellar_hemisphere	CALM3	ENST00000291295.13	307.300872	314.759631479	0.9763033161401524	MANE
GTEX-QDT8-0011-R10A-SM-2FKJB	brain_frontal_cortex_(ba9)	CALM3	ENST00000291295.13	888.7692138	898.320981198	0.9893670886042739	MANE
GTEX-R53T-0326-SM-2K8S4	liver	CALM3	ENST00000291295.13	50.56874731	51.576092822999996	0.9804687509684569	MANE
GTEX-S4P3-1326-SM-2QRBQ	breast_mammary_tissue	CALM3	ENST00000291295.13	49.72074525	50.327095802	0.9879518072255641	MANE
GTEX-T5JC-0011-R11A-SM-2TT24	brain_cerebellar_hemisphere	CALM3	ENST00000291295.13	265.7044022	270.227030545	0.9832635975169521	MANE
GTEX-T5JC-0011-R10A-SM-2TT23	brain_frontal_cortex_(ba9)	CALM3	ENST00000291295.13	236.9443655	236.9443655	1	MANE
GTEX-T5JC-0011-R7A-SM-2TT1Z	brain_putamen_(basal_ganglia)	CALM3	ENST00000291295.13	314.7115967	321.213901992	0.9797570863163888	MANE
GTEX-UTHO-2426-SM-38ZXF	liver	CALM3	ENST00000291295.13	34.56219207	34.56219207	1	MANE
GTEX-WY7C-1126-SM-3GS2X	heart_atrial_appendage	CALM3	ENST00000291295.13	242.0582639	243.856282502	0.9926267284010398	MANE
GTEX-WY7C-1126-SM-3GS2X_rep	heart_atrial_appendage	CALM3	ENST00000291295.13	251.9085302	255.309635513	0.9866785078198632	MANE
GTEX-WY7C-1126-SM-3GS2X_rep2	heart_atrial_appendage	CALM3	ENST00000291295.13	265.4453002	267.203216053	0.9934210527890828	MANE
GTEX-WY7C-0726-SM-3GLGQ	liver	CALM3	ENST00000291295.13	70.15182299	70.564480772	0.9941520467877695	MANE
GTEX-WYJK-2426-SM-3H5V1	pancreas	CALM3	ENST00000291295.13	27.81119745	28.03018325	0.9921875002369098	MANE
GTEX-WYVS-0526-SM-3H5V7	lung	CALM3	ENST00000291295.13	147.9646338	149.588388296	0.9891451835633994	MANE
GTEX-Y5LM-0426-SM-3YX99	liver	CALM3	ENST00000291295.13	41.29211279	41.927376064	0.9848484848412573	MANE
GTEX-Y5LM-0426-SM-3YX99_rep	liver	CALM3	ENST00000291295.13	49.90316599	50.300800783999996	0.9920948615568267	MANE
GTEX-Y5LM-0426-SM-3YX99_rep2	liver	CALM3	ENST00000291295.13	54.65803362	54.95032252	0.9946808519659985	MANE
GTEX-ZF29-2026-SM-4TVXH	liver	CALM3	ENST00000291295.13	33.47108389	34.168398173	0.9795918357228985	MANE
GTEX-ZPU1-0826-SM-4UJSC	liver	CALM3	ENST00000291295.13	31.10525784	31.692149469	0.9814814823597221	MANE
GTEX-ZT9X-0326-SM-4U9QG	lung	CALM3	ENST00000291295.13	152.5251815	155.632175919	0.9800362977600657	MANE
GTEX-ZT9X-1826-SM-4V2KV	muscle_skeletal	CALM3	ENST00000291295.13	84.08069769	85.635130772	0.9818481846412004	MANE
GTEX-ZT9X-1826-SM-4V2KV_rep	muscle_skeletal	CALM3	ENST00000291295.13	81.38657185	82.257016462	0.9894179894987789	MANE
GTEX-ZT9X-1826-SM-4V2KV_rep2	muscle_skeletal	CALM3	ENST00000291295.13	86.50449387	88.21745408000001	0.9805825249905012	MANE
GTEX-ZVZP-0226-SM-4VEIO	heart_left_ventricle	CALM3	ENST00000291295.13	160.4963477	160.4963477	1	MANE
GTEX-1192X-0011-R10a-SM-4RXXZ	brain_frontal_cortex_(ba9)	CALM3	ENST00000391918.6	1.282622213	856.535113541	0.0014974543281681871	non-MANE
GTEX-11H98-0011-R11b-SM-4SFLZ	brain_cerebellar_hemisphere	CALM3	ENST00000391918.6	0.873780257	202.71701980699999	0.004310344823695102	non-MANE
GTEX-11TTK-0011-R7b-SM-4TVFS	brain_putamen_(basal_ganglia)	CALM3	ENST00000391918.6	1.89343645	295.37608665	0.006410256400490504	non-MANE
GTEX-1211K-0826-SM-7LDFQ	lung	CALM3	ENST00000391918.6	0.427273007	83.745509354	0.005102040817423147	non-MANE
GTEX-1313W-0011-R7b-SM-4ZL3U	brain_putamen_(basal_ganglia)	CALM3	ENST00000391918.6	0.819572036	308.159085336	0.0026595744698112113	non-MANE
GTEX-13QBU-0426-SM-5A4VT	heart_left_ventricle	CALM3	ENST00000391918.6	0.842628225	254.473724237	0.003311258274411199	non-MANE
GTEX-13QJ3-0726-SM-7LDHS	muscle_skeletal	CALM3	ENST00000391918.6	1.255992129	75.359527742	0.016666666666224343	non-MANE
GTEX-13QJ3-0726-SM-7LDHS_rep	muscle_skeletal	CALM3	ENST00000391918.6	0.350146431	78.082654131	0.004484304931701682	non-MANE
GTEX-13RTJ-0011-R7b-SM-5CTCB	brain_putamen_(basal_ganglia)	CALM3	ENST00000391918.6	1.107562399	407.952150131	0.0027149321278104404	non-MANE
GTEX-13VXU-0011-R11b-SM-5BFQZ	brain_cerebellar_hemisphere	CALM3	ENST00000391918.6	0.775416054	298.72903483	0.0025957170666094506	non-MANE
GTEX-13X6J-0011-R10b-SM-5CEKT	brain_frontal_cortex_(ba9)	CALM3	ENST00000391918.6	0.665077575	720.279013175	9.233610348694302e-4	non-MANE
GTEX-145MH-0011-R3b-SM-5CTCM	brain_anterior_cingulate_cortex_(ba24)	CALM3	ENST00000391918.6	0.519819685	892.53039597	5.824111843665124e-4	non-MANE
GTEX-14BIL-0011-R10a-SM-5EQV4	brain_frontal_cortex_(ba9)	CALM3	ENST00000391918.6	0.265455129	541.2630095459999	4.904364871020065e-4	non-MANE
GTEX-14BMU-0526-SM-5CA2F	lung	CALM3	ENST00000391918.6	1.177665919	81.553364899	0.014440433211535585	non-MANE
GTEX-14BMU-0526-SM-5CA2F_rep	lung	CALM3	ENST00000391918.6	1.088676766	83.828111045	0.012987012977252755	non-MANE
GTEX-14BMU-0526-SM-5CA2F_rep2	lung	CALM3	ENST00000391918.6	1.137184994	87.10837055200001	0.013054830285467786	non-MANE
GTEX-14C5O-0011-R7b-SM-5GUPO	brain_putamen_(basal_ganglia)	CALM3	ENST00000391918.6	0.250723588	516.741314976	4.852013584623959e-4	non-MANE
GTEX-14XAO-0926-SM-5YQWC	heart_atrial_appendage	CALM3	ENST00000391918.6	1.360787864	198.402870455	0.006858710566431255	non-MANE
GTEX-15DCD-0011-R10b-SM-5S51M	brain_frontal_cortex_(ba9)	CALM3	ENST00000391918.6	0.797044876	623.6876155909999	0.0012779552713175625	non-MANE
GTEX-15ER7-0011-R5b-SM-5S51V	brain_caudate_(basal_ganglia)	CALM3	ENST00000391918.6	1.747121007	545.101754107	0.0032051282055809553	non-MANE
GTEX-15ER7-0011-R7a-SM-5QYP2	brain_putamen_(basal_ganglia)	CALM3	ENST00000391918.6	0	192.893232768	0	non-MANE
GTEX-15RIE-1726-SM-5V7WB	heart_left_ventricle	CALM3	ENST00000391918.6	1.791639493	225.447969657	0.007947019863278556	non-MANE
GTEX-17F97-0011-R11b-SM-63KY2	brain_cerebellar_hemisphere	CALM3	ENST00000391918.6	0.561776607	169.656535607	0.0033112582724270905	non-MANE
GTEX-17MFQ-1926-SM-6659L	muscle_skeletal	CALM3	ENST00000391918.6	0.447176261	93.757956058	0.004769475357625869	non-MANE
GTEX-1C64N-0326-SM-6ZHT1	muscle_skeletal	CALM3	ENST00000391918.6	0.396883827	141.687526227	0.002801120448416508	non-MANE
GTEX-1GN1W-0226-SM-7AGLJ	heart_atrial_appendage	CALM3	ENST00000391918.6	0.347089412	164.52038142400002	0.002109704639606233	non-MANE
GTEX-1GN1W-0226-SM-7AGLJ_rep	heart_atrial_appendage	CALM3	ENST00000391918.6	0.819276931	176.144540096	0.004651162792519646	non-MANE
GTEX-1H11D-1226-SM-9P6XJ	heart_left_ventricle	CALM3	ENST00000391918.6	0.278711927	279.826774909	9.960159355395404e-4	non-MANE
GTEX-1H3NZ-0011-R11b-SM-AUNOV	brain_cerebellar_hemisphere	CALM3	ENST00000391918.6	0.565189365	161.926753457	0.0034904013878724947	non-MANE
GTEX-1HBPH-0226-SM-7LLUW	heart_atrial_appendage	CALM3	ENST00000391918.6	0.64454336	272.212145941	0.0023677979458701305	non-MANE
GTEX-1I6K7-0626-SM-AAEQW	heart_left_ventricle	CALM3	ENST00000391918.6	0	137.305818764	0	non-MANE
GTEX-1I6K7-1226-SM-AAEQX	lung	CALM3	ENST00000391918.6	0.271715429	91.296384147	0.002976190476092679	non-MANE
GTEX-1IDJD-1226-SM-AXRWG	adipose_subcutaneous	CALM3	ENST00000391918.6	0	91.37044832	0	non-MANE
GTEX-1IDJD-0226-SM-AML89	heart_atrial_appendage	CALM3	ENST00000391918.6	0.903802228	259.61719027000004	0.0034812880728739577	non-MANE
GTEX-1IDJF-0826-SM-ABADH	heart_atrial_appendage	CALM3	ENST00000391918.6	0.327295495	219.287981785	0.0014925373125139869	non-MANE
GTEX-1IDJU-0726-SM-BXZK2	heart_left_ventricle	CALM3	ENST00000391918.6	0	229.938711796	0	non-MANE
GTEX-1KXAM-0426-SM-CYKMP	lung	CALM3	ENST00000391918.6	0.563132345	138.24899063400002	0.004073319757471755	non-MANE
GTEX-1KXAM-2426-SM-CYKMT	muscle_skeletal	CALM3	ENST00000391918.6	0.384626923	83.848669303	0.00458715595843378	non-MANE
GTEX-1LVA9-0326-SM-CYRXA	muscle_skeletal	CALM3	ENST00000391918.6	0.49966589	68.953892837	0.00724637680980767	non-MANE
GTEX-OHPL-0326-SM-DPSB8	heart_left_ventricle	CALM3	ENST00000391918.6	0	174.2550966	0	non-MANE
GTEX-Q2AG-0011-R11A-SM-2EBL2	brain_cerebellar_hemisphere	CALM3	ENST00000391918.6	1.111462148	312.876594307	0.0035523978725919454	non-MANE
GTEX-Q2AG-0011-R11A-SM-2EBL2_rep	brain_cerebellar_hemisphere	CALM3	ENST00000391918.6	0.514960725	312.58115987400004	0.0016474464590494776	non-MANE
GTEX-Q2AG-0011-R11A-SM-2EBL2_rep2	brain_cerebellar_hemisphere	CALM3	ENST00000391918.6	1.193401445	314.759631479	0.0037914691899733678	non-MANE
GTEX-QDT8-0011-R10A-SM-2FKJB	brain_frontal_cortex_(ba9)	CALM3	ENST00000391918.6	1.137115166	898.320981198	0.0012658227847283988	non-MANE
GTEX-R53T-0326-SM-2K8S4	liver	CALM3	ENST00000391918.6	0	51.576092822999996	0	non-MANE
GTEX-S4P3-1326-SM-2QRBQ	breast_mammary_tissue	CALM3	ENST00000391918.6	0	50.327095802	0	non-MANE
GTEX-T5JC-0011-R11A-SM-2TT24	brain_cerebellar_hemisphere	CALM3	ENST00000391918.6	0.376885677	270.227030545	0.0013947001387680884	non-MANE
GTEX-T5JC-0011-R10A-SM-2TT23	brain_frontal_cortex_(ba9)	CALM3	ENST00000391918.6	0	236.9443655	0	non-MANE
GTEX-T5JC-0011-R7A-SM-2TT1Z	brain_putamen_(basal_ganglia)	CALM3	ENST00000391918.6	1.300461144	321.213901992	0.004048583003211327	non-MANE
GTEX-UTHO-2426-SM-38ZXF	liver	CALM3	ENST00000391918.6	0	34.56219207	0	non-MANE
GTEX-WY7C-1126-SM-3GS2X	heart_atrial_appendage	CALM3	ENST00000391918.6	0.449504668	243.856282502	0.0018433179715036186	non-MANE
GTEX-WY7C-1126-SM-3GS2X_rep	heart_atrial_appendage	CALM3	ENST00000391918.6	1.587182459	255.309635513	0.006216696270827519	non-MANE
GTEX-WY7C-1126-SM-3GS2X_rep2	heart_atrial_appendage	CALM3	ENST00000391918.6	1.506785053	267.203216053	0.005639097744621187	non-MANE
GTEX-WY7C-0726-SM-3GLGQ	liver	CALM3	ENST00000391918.6	0.206328891	70.564480772	0.0029239766061152873	non-MANE
GTEX-WYJK-2426-SM-3H5V1	pancreas	CALM3	ENST00000391918.6	0	28.03018325	0	non-MANE
GTEX-WYVS-0526-SM-3H5V7	lung	CALM3	ENST00000391918.6	0.202969319	149.588388296	0.0013568521013701397	non-MANE
GTEX-Y5LM-0426-SM-3YX99	liver	CALM3	ENST00000391918.6	0.317631637	41.927376064	0.0075757575793713285	non-MANE
GTEX-Y5LM-0426-SM-3YX99_rep	liver	CALM3	ENST00000391918.6	0.198817394	50.300800783999996	0.003952569161945452	non-MANE
GTEX-Y5LM-0426-SM-3YX99_rep2	liver	CALM3	ENST00000391918.6	0	54.95032252	0	non-MANE
GTEX-ZF29-2026-SM-4TVXH	liver	CALM3	ENST00000391918.6	0.232438083	34.168398173	0.006802721094010004	non-MANE
GTEX-ZPU1-0826-SM-4UJSC	liver	CALM3	ENST00000391918.6	0.293445829	31.692149469	0.009259259277665499	non-MANE
GTEX-ZT9X-0326-SM-4U9QG	lung	CALM3	ENST00000391918.6	1.412270199	155.632175919	0.009074410163969097	non-MANE
GTEX-ZT9X-1826-SM-4V2KV	muscle_skeletal	CALM3	ENST00000391918.6	0.565248388	85.635130772	0.0066006600667773896	non-MANE
GTEX-ZT9X-1826-SM-4V2KV_rep	muscle_skeletal	CALM3	ENST00000391918.6	0.435222309	82.257016462	0.005291005287081598	non-MANE
GTEX-ZT9X-1826-SM-4V2KV_rep2	muscle_skeletal	CALM3	ENST00000391918.6	0.342592055	88.21745408000001	0.0038834951492628697	non-MANE
GTEX-ZVZP-0226-SM-4VEIO	heart_left_ventricle	CALM3	ENST00000391918.6	0	160.4963477	0	non-MANE
GTEX-1192X-0011-R10a-SM-4RXXZ	brain_frontal_cortex_(ba9)	CALM3	ENST00000477244.5	0	856.535113541	0	non-MANE
GTEX-11H98-0011-R11b-SM-4SFLZ	brain_cerebellar_hemisphere	CALM3	ENST00000477244.5	0	202.71701980699999	0	non-MANE
GTEX-11TTK-0011-R7b-SM-4TVFS	brain_putamen_(basal_ganglia)	CALM3	ENST00000477244.5	0	295.37608665	0	non-MANE
GTEX-1211K-0826-SM-7LDFQ	lung	CALM3	ENST00000477244.5	0	83.745509354	0	non-MANE
GTEX-1313W-0011-R7b-SM-4ZL3U	brain_putamen_(basal_ganglia)	CALM3	ENST00000477244.5	0	308.159085336	0	non-MANE
GTEX-13QBU-0426-SM-5A4VT	heart_left_ventricle	CALM3	ENST00000477244.5	0	254.473724237	0	non-MANE
GTEX-13QJ3-0726-SM-7LDHS	muscle_skeletal	CALM3	ENST00000477244.5	0	75.359527742	0	non-MANE
GTEX-13QJ3-0726-SM-7LDHS_rep	muscle_skeletal	CALM3	ENST00000477244.5	0	78.082654131	0	non-MANE
GTEX-13RTJ-0011-R7b-SM-5CTCB	brain_putamen_(basal_ganglia)	CALM3	ENST00000477244.5	0	407.952150131	0	non-MANE
GTEX-13VXU-0011-R11b-SM-5BFQZ	brain_cerebellar_hemisphere	CALM3	ENST00000477244.5	0	298.72903483	0	non-MANE
GTEX-13X6J-0011-R10b-SM-5CEKT	brain_frontal_cortex_(ba9)	CALM3	ENST00000477244.5	0	720.279013175	0	non-MANE
GTEX-145MH-0011-R3b-SM-5CTCM	brain_anterior_cingulate_cortex_(ba24)	CALM3	ENST00000477244.5	0	892.53039597	0	non-MANE
GTEX-14BIL-0011-R10a-SM-5EQV4	brain_frontal_cortex_(ba9)	CALM3	ENST00000477244.5	0	541.2630095459999	0	non-MANE
GTEX-14BMU-0526-SM-5CA2F	lung	CALM3	ENST00000477244.5	0	81.553364899	0	non-MANE
GTEX-14BMU-0526-SM-5CA2F_rep	lung	CALM3	ENST00000477244.5	0	83.828111045	0	non-MANE
GTEX-14BMU-0526-SM-5CA2F_rep2	lung	CALM3	ENST00000477244.5	0	87.10837055200001	0	non-MANE
GTEX-14C5O-0011-R7b-SM-5GUPO	brain_putamen_(basal_ganglia)	CALM3	ENST00000477244.5	0.250723588	516.741314976	4.852013584623959e-4	non-MANE
GTEX-14XAO-0926-SM-5YQWC	heart_atrial_appendage	CALM3	ENST00000477244.5	0	198.402870455	0	non-MANE
GTEX-15DCD-0011-R10b-SM-5S51M	brain_frontal_cortex_(ba9)	CALM3	ENST00000477244.5	0	623.6876155909999	0	non-MANE
GTEX-15ER7-0011-R5b-SM-5S51V	brain_caudate_(basal_ganglia)	CALM3	ENST00000477244.5	0	545.101754107	0	non-MANE
GTEX-15ER7-0011-R7a-SM-5QYP2	brain_putamen_(basal_ganglia)	CALM3	ENST00000477244.5	0	192.893232768	0	non-MANE
GTEX-15RIE-1726-SM-5V7WB	heart_left_ventricle	CALM3	ENST00000477244.5	0	225.447969657	0	non-MANE
GTEX-17F97-0011-R11b-SM-63KY2	brain_cerebellar_hemisphere	CALM3	ENST00000477244.5	0	169.656535607	0	non-MANE
GTEX-17MFQ-1926-SM-6659L	muscle_skeletal	CALM3	ENST00000477244.5	0	93.757956058	0	non-MANE
GTEX-1C64N-0326-SM-6ZHT1	muscle_skeletal	CALM3	ENST00000477244.5	0	141.687526227	0	non-MANE
GTEX-1GN1W-0226-SM-7AGLJ	heart_atrial_appendage	CALM3	ENST00000477244.5	0	164.52038142400002	0	non-MANE
GTEX-1GN1W-0226-SM-7AGLJ_rep	heart_atrial_appendage	CALM3	ENST00000477244.5	0	176.144540096	0	non-MANE
GTEX-1H11D-1226-SM-9P6XJ	heart_left_ventricle	CALM3	ENST00000477244.5	0	279.826774909	0	non-MANE
GTEX-1H3NZ-0011-R11b-SM-AUNOV	brain_cerebellar_hemisphere	CALM3	ENST00000477244.5	0.282594683	161.926753457	0.0017452006970240632	non-MANE
GTEX-1HBPH-0226-SM-7LLUW	heart_atrial_appendage	CALM3	ENST00000477244.5	0	272.212145941	0	non-MANE
GTEX-1I6K7-0626-SM-AAEQW	heart_left_ventricle	CALM3	ENST00000477244.5	0	137.305818764	0	non-MANE
GTEX-1I6K7-1226-SM-AAEQX	lung	CALM3	ENST00000477244.5	0	91.296384147	0	non-MANE
GTEX-1IDJD-1226-SM-AXRWG	adipose_subcutaneous	CALM3	ENST00000477244.5	0	91.37044832	0	non-MANE
GTEX-1IDJD-0226-SM-AML89	heart_atrial_appendage	CALM3	ENST00000477244.5	0	259.61719027000004	0	non-MANE
GTEX-1IDJF-0826-SM-ABADH	heart_atrial_appendage	CALM3	ENST00000477244.5	0	219.287981785	0	non-MANE
GTEX-1IDJU-0726-SM-BXZK2	heart_left_ventricle	CALM3	ENST00000477244.5	0	229.938711796	0	non-MANE
GTEX-1KXAM-0426-SM-CYKMP	lung	CALM3	ENST00000477244.5	0	138.24899063400002	0	non-MANE
GTEX-1KXAM-2426-SM-CYKMT	muscle_skeletal	CALM3	ENST00000477244.5	0	83.848669303	0	non-MANE
GTEX-1LVA9-0326-SM-CYRXA	muscle_skeletal	CALM3	ENST00000477244.5	0	68.953892837	0	non-MANE
GTEX-OHPL-0326-SM-DPSB8	heart_left_ventricle	CALM3	ENST00000477244.5	0	174.2550966	0	non-MANE
GTEX-Q2AG-0011-R11A-SM-2EBL2	brain_cerebellar_hemisphere	CALM3	ENST00000477244.5	0	312.876594307	0	non-MANE
GTEX-Q2AG-0011-R11A-SM-2EBL2_rep	brain_cerebellar_hemisphere	CALM3	ENST00000477244.5	0	312.58115987400004	0	non-MANE
GTEX-Q2AG-0011-R11A-SM-2EBL2_rep2	brain_cerebellar_hemisphere	CALM3	ENST00000477244.5	0	314.759631479	0	non-MANE
GTEX-QDT8-0011-R10A-SM-2FKJB	brain_frontal_cortex_(ba9)	CALM3	ENST00000477244.5	0	898.320981198	0	non-MANE
GTEX-R53T-0326-SM-2K8S4	liver	CALM3	ENST00000477244.5	0	51.576092822999996	0	non-MANE
GTEX-S4P3-1326-SM-2QRBQ	breast_mammary_tissue	CALM3	ENST00000477244.5	0	50.327095802	0	non-MANE
GTEX-T5JC-0011-R11A-SM-2TT24	brain_cerebellar_hemisphere	CALM3	ENST00000477244.5	0	270.227030545	0	non-MANE
GTEX-T5JC-0011-R10A-SM-2TT23	brain_frontal_cortex_(ba9)	CALM3	ENST00000477244.5	0	236.9443655	0	non-MANE
GTEX-T5JC-0011-R7A-SM-2TT1Z	brain_putamen_(basal_ganglia)	CALM3	ENST00000477244.5	0	321.213901992	0	non-MANE
GTEX-UTHO-2426-SM-38ZXF	liver	CALM3	ENST00000477244.5	0	34.56219207	0	non-MANE
GTEX-WY7C-1126-SM-3GS2X	heart_atrial_appendage	CALM3	ENST00000477244.5	0	243.856282502	0	non-MANE
GTEX-WY7C-1126-SM-3GS2X_rep	heart_atrial_appendage	CALM3	ENST00000477244.5	0	255.309635513	0	non-MANE
GTEX-WY7C-1126-SM-3GS2X_rep2	heart_atrial_appendage	CALM3	ENST00000477244.5	0	267.203216053	0	non-MANE
GTEX-WY7C-0726-SM-3GLGQ	liver	CALM3	ENST00000477244.5	0	70.564480772	0	non-MANE
GTEX-WYJK-2426-SM-3H5V1	pancreas	CALM3	ENST00000477244.5	0	28.03018325	0	non-MANE
GTEX-WYVS-0526-SM-3H5V7	lung	CALM3	ENST00000477244.5	0	149.588388296	0	non-MANE
GTEX-Y5LM-0426-SM-3YX99	liver	CALM3	ENST00000477244.5	0	41.927376064	0	non-MANE
GTEX-Y5LM-0426-SM-3YX99_rep	liver	CALM3	ENST00000477244.5	0	50.300800783999996	0	non-MANE
GTEX-Y5LM-0426-SM-3YX99_rep2	liver	CALM3	ENST00000477244.5	0	54.95032252	0	non-MANE
GTEX-ZF29-2026-SM-4TVXH	liver	CALM3	ENST00000477244.5	0	34.168398173	0	non-MANE
GTEX-ZPU1-0826-SM-4UJSC	liver	CALM3	ENST00000477244.5	0	31.692149469	0	non-MANE
GTEX-ZT9X-0326-SM-4U9QG	lung	CALM3	ENST00000477244.5	0	155.632175919	0	non-MANE
GTEX-ZT9X-1826-SM-4V2KV	muscle_skeletal	CALM3	ENST00000477244.5	0	85.635130772	0	non-MANE
GTEX-ZT9X-1826-SM-4V2KV_rep	muscle_skeletal	CALM3	ENST00000477244.5	0	82.257016462	0	non-MANE
GTEX-ZT9X-1826-SM-4V2KV_rep2	muscle_skeletal	CALM3	ENST00000477244.5	0	88.21745408000001	0	non-MANE
GTEX-ZVZP-0226-SM-4VEIO	heart_left_ventricle	CALM3	ENST00000477244.5	0	160.4963477	0	non-MANE
GTEX-1192X-0011-R10a-SM-4RXXZ	brain_frontal_cortex_(ba9)	CALM3	ENST00000482455.5	0.256524443	856.535113541	2.994908661006352e-4	non-MANE
GTEX-11H98-0011-R11b-SM-4SFLZ	brain_cerebellar_hemisphere	CALM3	ENST00000482455.5	0.873780257	202.71701980699999	0.004310344823695102	non-MANE
GTEX-11TTK-0011-R7b-SM-4TVFS	brain_putamen_(basal_ganglia)	CALM3	ENST00000482455.5	0	295.37608665	0	non-MANE
GTEX-1211K-0826-SM-7LDFQ	lung	CALM3	ENST00000482455.5	0	83.745509354	0	non-MANE
GTEX-1313W-0011-R7b-SM-4ZL3U	brain_putamen_(basal_ganglia)	CALM3	ENST00000482455.5	0	308.159085336	0	non-MANE
GTEX-13QBU-0426-SM-5A4VT	heart_left_ventricle	CALM3	ENST00000482455.5	0	254.473724237	0	non-MANE
GTEX-13QJ3-0726-SM-7LDHS	muscle_skeletal	CALM3	ENST00000482455.5	0	75.359527742	0	non-MANE
GTEX-13QJ3-0726-SM-7LDHS_rep	muscle_skeletal	CALM3	ENST00000482455.5	0	78.082654131	0	non-MANE
GTEX-13RTJ-0011-R7b-SM-5CTCB	brain_putamen_(basal_ganglia)	CALM3	ENST00000482455.5	0.369187466	407.952150131	9.049773751197242e-4	non-MANE
GTEX-13VXU-0011-R11b-SM-5BFQZ	brain_cerebellar_hemisphere	CALM3	ENST00000482455.5	1.744686122	298.72903483	0.0058403634015450215	non-MANE
GTEX-13X6J-0011-R10b-SM-5CEKT	brain_frontal_cortex_(ba9)	CALM3	ENST00000482455.5	0	720.279013175	0	non-MANE
GTEX-145MH-0011-R3b-SM-5CTCM	brain_anterior_cingulate_cortex_(ba24)	CALM3	ENST00000482455.5	0.519819685	892.53039597	5.824111843665124e-4	non-MANE
GTEX-14BIL-0011-R10a-SM-5EQV4	brain_frontal_cortex_(ba9)	CALM3	ENST00000482455.5	0.265455129	541.2630095459999	4.904364871020065e-4	non-MANE
GTEX-14BMU-0526-SM-5CA2F	lung	CALM3	ENST00000482455.5	0.29441648	81.553364899	0.0036101083059493734	non-MANE
GTEX-14BMU-0526-SM-5CA2F_rep	lung	CALM3	ENST00000482455.5	0.155525252	83.828111045	0.00185528756477063	non-MANE
GTEX-14BMU-0526-SM-5CA2F_rep2	lung	CALM3	ENST00000482455.5	0	87.10837055200001	0	non-MANE
GTEX-14C5O-0011-R7b-SM-5GUPO	brain_putamen_(basal_ganglia)	CALM3	ENST00000482455.5	0	516.741314976	0	non-MANE
GTEX-14XAO-0926-SM-5YQWC	heart_atrial_appendage	CALM3	ENST00000482455.5	0.272157573	198.402870455	0.0013717421142943008	non-MANE
GTEX-15DCD-0011-R10b-SM-5S51M	brain_frontal_cortex_(ba9)	CALM3	ENST00000482455.5	0	623.6876155909999	0	non-MANE
GTEX-15ER7-0011-R5b-SM-5S51V	brain_caudate_(basal_ganglia)	CALM3	ENST00000482455.5	0	545.101754107	0	non-MANE
GTEX-15ER7-0011-R7a-SM-5QYP2	brain_putamen_(basal_ganglia)	CALM3	ENST00000482455.5	0.829648312	192.893232768	0.004301075263733329	non-MANE
GTEX-15RIE-1726-SM-5V7WB	heart_left_ventricle	CALM3	ENST00000482455.5	0	225.447969657	0	non-MANE
GTEX-17F97-0011-R11b-SM-63KY2	brain_cerebellar_hemisphere	CALM3	ENST00000482455.5	0	169.656535607	0	non-MANE
GTEX-17MFQ-1926-SM-6659L	muscle_skeletal	CALM3	ENST00000482455.5	0	93.757956058	0	non-MANE
GTEX-1C64N-0326-SM-6ZHT1	muscle_skeletal	CALM3	ENST00000482455.5	0	141.687526227	0	non-MANE
GTEX-1GN1W-0226-SM-7AGLJ	heart_atrial_appendage	CALM3	ENST00000482455.5	0	164.52038142400002	0	non-MANE
GTEX-1GN1W-0226-SM-7AGLJ_rep	heart_atrial_appendage	CALM3	ENST00000482455.5	0	176.144540096	0	non-MANE
GTEX-1H11D-1226-SM-9P6XJ	heart_left_ventricle	CALM3	ENST00000482455.5	0.278711927	279.826774909	9.960159355395404e-4	non-MANE
GTEX-1H3NZ-0011-R11b-SM-AUNOV	brain_cerebellar_hemisphere	CALM3	ENST00000482455.5	0.847784048	161.926753457	0.0052356020848965575	non-MANE
GTEX-1HBPH-0226-SM-7LLUW	heart_atrial_appendage	CALM3	ENST00000482455.5	0.64454336	272.212145941	0.0023677979458701305	non-MANE
GTEX-1I6K7-0626-SM-AAEQW	heart_left_ventricle	CALM3	ENST00000482455.5	0	137.305818764	0	non-MANE
GTEX-1I6K7-1226-SM-AAEQX	lung	CALM3	ENST00000482455.5	0	91.296384147	0	non-MANE
GTEX-1IDJD-1226-SM-AXRWG	adipose_subcutaneous	CALM3	ENST00000482455.5	0	91.37044832	0	non-MANE
GTEX-1IDJD-0226-SM-AML89	heart_atrial_appendage	CALM3	ENST00000482455.5	0	259.61719027000004	0	non-MANE
GTEX-1IDJF-0826-SM-ABADH	heart_atrial_appendage	CALM3	ENST00000482455.5	0	219.287981785	0	non-MANE
GTEX-1IDJU-0726-SM-BXZK2	heart_left_ventricle	CALM3	ENST00000482455.5	0.576287498	229.938711796	0.002506265663135828	non-MANE
GTEX-1KXAM-0426-SM-CYKMP	lung	CALM3	ENST00000482455.5	0.281566172	138.24899063400002	0.002036659875119215	non-MANE
GTEX-1KXAM-2426-SM-CYKMT	muscle_skeletal	CALM3	ENST00000482455.5	0	83.848669303	0	non-MANE
GTEX-1LVA9-0326-SM-CYRXA	muscle_skeletal	CALM3	ENST00000482455.5	0	68.953892837	0	non-MANE
GTEX-OHPL-0326-SM-DPSB8	heart_left_ventricle	CALM3	ENST00000482455.5	0	174.2550966	0	non-MANE
GTEX-Q2AG-0011-R11A-SM-2EBL2	brain_cerebellar_hemisphere	CALM3	ENST00000482455.5	1.389327685	312.876594307	0.004440497340739932	non-MANE
GTEX-Q2AG-0011-R11A-SM-2EBL2_rep	brain_cerebellar_hemisphere	CALM3	ENST00000482455.5	2.059842899	312.58115987400004	0.006589785832998741	non-MANE
GTEX-Q2AG-0011-R11A-SM-2EBL2_rep2	brain_cerebellar_hemisphere	CALM3	ENST00000482455.5	2.983503612	314.759631479	0.009478672973344905	non-MANE
GTEX-QDT8-0011-R10A-SM-2FKJB	brain_frontal_cortex_(ba9)	CALM3	ENST00000482455.5	1.137115166	898.320981198	0.0012658227847283988	non-MANE
GTEX-R53T-0326-SM-2K8S4	liver	CALM3	ENST00000482455.5	0	51.576092822999996	0	non-MANE
GTEX-S4P3-1326-SM-2QRBQ	breast_mammary_tissue	CALM3	ENST00000482455.5	0	50.327095802	0	non-MANE
GTEX-T5JC-0011-R11A-SM-2TT24	brain_cerebellar_hemisphere	CALM3	ENST00000482455.5	0.188442838	270.227030545	6.973500675337482e-4	non-MANE
GTEX-T5JC-0011-R10A-SM-2TT23	brain_frontal_cortex_(ba9)	CALM3	ENST00000482455.5	0	236.9443655	0	non-MANE
GTEX-T5JC-0011-R7A-SM-2TT1Z	brain_putamen_(basal_ganglia)	CALM3	ENST00000482455.5	0	321.213901992	0	non-MANE
GTEX-UTHO-2426-SM-38ZXF	liver	CALM3	ENST00000482455.5	0	34.56219207	0	non-MANE
GTEX-WY7C-1126-SM-3GS2X	heart_atrial_appendage	CALM3	ENST00000482455.5	0.224752334	243.856282502	9.216589857518093e-4	non-MANE
GTEX-WY7C-1126-SM-3GS2X_rep	heart_atrial_appendage	CALM3	ENST00000482455.5	0.680221054	255.309635513	0.002664298402342767	non-MANE
GTEX-WY7C-1126-SM-3GS2X_rep2	heart_atrial_appendage	CALM3	ENST00000482455.5	0	267.203216053	0	non-MANE
GTEX-WY7C-0726-SM-3GLGQ	liver	CALM3	ENST00000482455.5	0	70.564480772	0	non-MANE
GTEX-WYJK-2426-SM-3H5V1	pancreas	CALM3	ENST00000482455.5	0	28.03018325	0	non-MANE
GTEX-WYVS-0526-SM-3H5V7	lung	CALM3	ENST00000482455.5	0	149.588388296	0	non-MANE
GTEX-Y5LM-0426-SM-3YX99	liver	CALM3	ENST00000482455.5	0.317631637	41.927376064	0.0075757575793713285	non-MANE
GTEX-Y5LM-0426-SM-3YX99_rep	liver	CALM3	ENST00000482455.5	0	50.300800783999996	0	non-MANE
GTEX-Y5LM-0426-SM-3YX99_rep2	liver	CALM3	ENST00000482455.5	0	54.95032252	0	non-MANE
GTEX-ZF29-2026-SM-4TVXH	liver	CALM3	ENST00000482455.5	0	34.168398173	0	non-MANE
GTEX-ZPU1-0826-SM-4UJSC	liver	CALM3	ENST00000482455.5	0	31.692149469	0	non-MANE
GTEX-ZT9X-0326-SM-4U9QG	lung	CALM3	ENST00000482455.5	0.56490808	155.632175919	0.0036297640681578016	non-MANE
GTEX-ZT9X-1826-SM-4V2KV	muscle_skeletal	CALM3	ENST00000482455.5	0	85.635130772	0	non-MANE
GTEX-ZT9X-1826-SM-4V2KV_rep	muscle_skeletal	CALM3	ENST00000482455.5	0	82.257016462	0	non-MANE
GTEX-ZT9X-1826-SM-4V2KV_rep2	muscle_skeletal	CALM3	ENST00000482455.5	0	88.21745408000001	0	non-MANE
GTEX-ZVZP-0226-SM-4VEIO	heart_left_ventricle	CALM3	ENST00000482455.5	0	160.4963477	0	non-MANE
GTEX-1192X-0011-R10a-SM-4RXXZ	brain_frontal_cortex_(ba9)	CALM3	ENST00000486500.1	0.513048885	856.535113541	5.98981731033776e-4	non-MANE
GTEX-11H98-0011-R11b-SM-4SFLZ	brain_cerebellar_hemisphere	CALM3	ENST00000486500.1	0.655335193	202.71701980699999	0.0032327586190045734	non-MANE
GTEX-11TTK-0011-R7b-SM-4TVFS	brain_putamen_(basal_ganglia)	CALM3	ENST00000486500.1	0	295.37608665	0	non-MANE
GTEX-1211K-0826-SM-7LDFQ	lung	CALM3	ENST00000486500.1	0.427273007	83.745509354	0.005102040817423147	non-MANE
GTEX-1313W-0011-R7b-SM-4ZL3U	brain_putamen_(basal_ganglia)	CALM3	ENST00000486500.1	0	308.159085336	0	non-MANE
GTEX-13QBU-0426-SM-5A4VT	heart_left_ventricle	CALM3	ENST00000486500.1	0.421314112	254.473724237	0.0016556291352407603	non-MANE
GTEX-13QJ3-0726-SM-7LDHS	muscle_skeletal	CALM3	ENST00000486500.1	0.418664043	75.359527742	0.005555555555408114	non-MANE
GTEX-13QJ3-0726-SM-7LDHS_rep	muscle_skeletal	CALM3	ENST00000486500.1	0	78.082654131	0	non-MANE
GTEX-13RTJ-0011-R7b-SM-5CTCB	brain_putamen_(basal_ganglia)	CALM3	ENST00000486500.1	1.476749866	407.952150131	0.003619909505381432	non-MANE
GTEX-13VXU-0011-R11b-SM-5BFQZ	brain_cerebellar_hemisphere	CALM3	ENST00000486500.1	0.775416054	298.72903483	0.0025957170666094506	non-MANE
GTEX-13X6J-0011-R10b-SM-5CEKT	brain_frontal_cortex_(ba9)	CALM3	ENST00000486500.1	0	720.279013175	0	non-MANE
GTEX-145MH-0011-R3b-SM-5CTCM	brain_anterior_cingulate_cortex_(ba24)	CALM3	ENST00000486500.1	0	892.53039597	0	non-MANE
GTEX-14BIL-0011-R10a-SM-5EQV4	brain_frontal_cortex_(ba9)	CALM3	ENST00000486500.1	0.796365388	541.2630095459999	0.00147130946315355	non-MANE
GTEX-14BMU-0526-SM-5CA2F	lung	CALM3	ENST00000486500.1	0.29441648	81.553364899	0.0036101083059493734	non-MANE
GTEX-14BMU-0526-SM-5CA2F_rep	lung	CALM3	ENST00000486500.1	0.466575757	83.828111045	0.005565862706241063	non-MANE
GTEX-14BMU-0526-SM-5CA2F_rep2	lung	CALM3	ENST00000486500.1	0.454873998	87.10837055200001	0.005221932118779095	non-MANE
GTEX-14C5O-0011-R7b-SM-5GUPO	brain_putamen_(basal_ganglia)	CALM3	ENST00000486500.1	0	516.741314976	0	non-MANE
GTEX-14XAO-0926-SM-5YQWC	heart_atrial_appendage	CALM3	ENST00000486500.1	0.816472718	198.402870455	0.004115226337842654	non-MANE
GTEX-15DCD-0011-R10b-SM-5S51M	brain_frontal_cortex_(ba9)	CALM3	ENST00000486500.1	1.195567315	623.6876155909999	0.0019169329085797105	non-MANE
GTEX-15ER7-0011-R5b-SM-5S51V	brain_caudate_(basal_ganglia)	CALM3	ENST00000486500.1	0	545.101754107	0	non-MANE
GTEX-15ER7-0011-R7a-SM-5QYP2	brain_putamen_(basal_ganglia)	CALM3	ENST00000486500.1	0.414824156	192.893232768	0.0021505376318666646	non-MANE
GTEX-15RIE-1726-SM-5V7WB	heart_left_ventricle	CALM3	ENST00000486500.1	0.597213164	225.447969657	0.002649006619614314	non-MANE
GTEX-17F97-0011-R11b-SM-63KY2	brain_cerebellar_hemisphere	CALM3	ENST00000486500.1	0	169.656535607	0	non-MANE
GTEX-17MFQ-1926-SM-6659L	muscle_skeletal	CALM3	ENST00000486500.1	0.298117507	93.757956058	0.0031796502348619914	non-MANE
GTEX-1C64N-0326-SM-6ZHT1	muscle_skeletal	CALM3	ENST00000486500.1	0	141.687526227	0	non-MANE
GTEX-1GN1W-0226-SM-7AGLJ	heart_atrial_appendage	CALM3	ENST00000486500.1	0.347089412	164.52038142400002	0.002109704639606233	non-MANE
GTEX-1GN1W-0226-SM-7AGLJ_rep	heart_atrial_appendage	CALM3	ENST00000486500.1	0.409638465	176.144540096	0.002325581393421245	non-MANE
GTEX-1H11D-1226-SM-9P6XJ	heart_left_ventricle	CALM3	ENST00000486500.1	0.557423855	279.826774909	0.00199203187465272	non-MANE
GTEX-1H3NZ-0011-R11b-SM-AUNOV	brain_cerebellar_hemisphere	CALM3	ENST00000486500.1	2.260757461	161.926753457	0.013961605557665608	non-MANE
GTEX-1HBPH-0226-SM-7LLUW	heart_atrial_appendage	CALM3	ENST00000486500.1	1.289086721	272.212145941	0.004735595895413867	non-MANE
GTEX-1I6K7-0626-SM-AAEQW	heart_left_ventricle	CALM3	ENST00000486500.1	0.430425764	137.305818764	0.003134796237148637	non-MANE
GTEX-1I6K7-1226-SM-AAEQX	lung	CALM3	ENST00000486500.1	0.815146288	91.296384147	0.008928571439231371	non-MANE
GTEX-1IDJD-1226-SM-AXRWG	adipose_subcutaneous	CALM3	ENST00000486500.1	0	91.37044832	0	non-MANE
GTEX-1IDJD-0226-SM-AML89	heart_atrial_appendage	CALM3	ENST00000486500.1	1.355703342	259.61719027000004	0.0052219321093109365	non-MANE
GTEX-1IDJF-0826-SM-ABADH	heart_atrial_appendage	CALM3	ENST00000486500.1	0.65459099	219.287981785	0.0029850746250279737	non-MANE
GTEX-1IDJU-0726-SM-BXZK2	heart_left_ventricle	CALM3	ENST00000486500.1	0.576287498	229.938711796	0.002506265663135828	non-MANE
GTEX-1KXAM-0426-SM-CYKMP	lung	CALM3	ENST00000486500.1	0.844698517	138.24899063400002	0.006109979632590971	non-MANE
GTEX-1KXAM-2426-SM-CYKMT	muscle_skeletal	CALM3	ENST00000486500.1	0	83.848669303	0	non-MANE
GTEX-1LVA9-0326-SM-CYRXA	muscle_skeletal	CALM3	ENST00000486500.1	0.166555297	68.953892837	0.0024154589414367047	non-MANE
GTEX-OHPL-0326-SM-DPSB8	heart_left_ventricle	CALM3	ENST00000486500.1	0	174.2550966	0	non-MANE
GTEX-Q2AG-0011-R11A-SM-2EBL2	brain_cerebellar_hemisphere	CALM3	ENST00000486500.1	0.555731074	312.876594307	0.0017761989362959727	non-MANE
GTEX-Q2AG-0011-R11A-SM-2EBL2_rep	brain_cerebellar_hemisphere	CALM3	ENST00000486500.1	0.34330715	312.58115987400004	0.0010982976393663184	non-MANE
GTEX-Q2AG-0011-R11A-SM-2EBL2_rep2	brain_cerebellar_hemisphere	CALM3	ENST00000486500.1	0.596700722	314.759631479	0.0018957345933981703	non-MANE
GTEX-QDT8-0011-R10A-SM-2FKJB	brain_frontal_cortex_(ba9)	CALM3	ENST00000486500.1	0.454846066	898.320981198	5.063291134460844e-4	non-MANE
GTEX-R53T-0326-SM-2K8S4	liver	CALM3	ENST00000486500.1	0.201469113	51.576092822999996	0.0039062500079524495	non-MANE
GTEX-S4P3-1326-SM-2QRBQ	breast_mammary_tissue	CALM3	ENST00000486500.1	0.606350552	50.327095802	0.012048192774435905	non-MANE
GTEX-T5JC-0011-R11A-SM-2TT24	brain_cerebellar_hemisphere	CALM3	ENST00000486500.1	1.13065703	270.227030545	0.004184100412603674	non-MANE
GTEX-T5JC-0011-R10A-SM-2TT23	brain_frontal_cortex_(ba9)	CALM3	ENST00000486500.1	0	236.9443655	0	non-MANE
GTEX-T5JC-0011-R7A-SM-2TT1Z	brain_putamen_(basal_ganglia)	CALM3	ENST00000486500.1	0.433487048	321.213901992	0.0013495276677371088	non-MANE
GTEX-UTHO-2426-SM-38ZXF	liver	CALM3	ENST00000486500.1	0	34.56219207	0	non-MANE
GTEX-WY7C-1126-SM-3GS2X	heart_atrial_appendage	CALM3	ENST00000486500.1	0	243.856282502	0	non-MANE
GTEX-WY7C-1126-SM-3GS2X_rep	heart_atrial_appendage	CALM3	ENST00000486500.1	0	255.309635513	0	non-MANE
GTEX-WY7C-1126-SM-3GS2X_rep2	heart_atrial_appendage	CALM3	ENST00000486500.1	0	267.203216053	0	non-MANE
GTEX-WY7C-0726-SM-3GLGQ	liver	CALM3	ENST00000486500.1	0.206328891	70.564480772	0.0029239766061152873	non-MANE
GTEX-WYJK-2426-SM-3H5V1	pancreas	CALM3	ENST00000486500.1	0	28.03018325	0	non-MANE
GTEX-WYVS-0526-SM-3H5V7	lung	CALM3	ENST00000486500.1	0.811877277	149.588388296	0.005427408412165569	non-MANE
GTEX-Y5LM-0426-SM-3YX99	liver	CALM3	ENST00000486500.1	0	41.927376064	0	non-MANE
GTEX-Y5LM-0426-SM-3YX99_rep	liver	CALM3	ENST00000486500.1	0	50.300800783999996	0	non-MANE
GTEX-Y5LM-0426-SM-3YX99_rep2	liver	CALM3	ENST00000486500.1	0	54.95032252	0	non-MANE
GTEX-ZF29-2026-SM-4TVXH	liver	CALM3	ENST00000486500.1	0	34.168398173	0	non-MANE
GTEX-ZPU1-0826-SM-4UJSC	liver	CALM3	ENST00000486500.1	0	31.692149469	0	non-MANE
GTEX-ZT9X-0326-SM-4U9QG	lung	CALM3	ENST00000486500.1	0.28245404	155.632175919	0.0018148820340789008	non-MANE
GTEX-ZT9X-1826-SM-4V2KV	muscle_skeletal	CALM3	ENST00000486500.1	0.282624194	85.635130772	0.0033003300333886948	non-MANE
GTEX-ZT9X-1826-SM-4V2KV_rep	muscle_skeletal	CALM3	ENST00000486500.1	0.145074103	82.257016462	0.0017636684290271993	non-MANE
GTEX-ZT9X-1826-SM-4V2KV_rep2	muscle_skeletal	CALM3	ENST00000486500.1	0.342592055	88.21745408000001	0.0038834951492628697	non-MANE
GTEX-ZVZP-0226-SM-4VEIO	heart_left_ventricle	CALM3	ENST00000486500.1	0	160.4963477	0	non-MANE
GTEX-1192X-0011-R10a-SM-4RXXZ	brain_frontal_cortex_(ba9)	CALM3	ENST00000594523.5	0	856.535113541	0	non-MANE
GTEX-11H98-0011-R11b-SM-4SFLZ	brain_cerebellar_hemisphere	CALM3	ENST00000594523.5	0	202.71701980699999	0	non-MANE
GTEX-11TTK-0011-R7b-SM-4TVFS	brain_putamen_(basal_ganglia)	CALM3	ENST00000594523.5	0	295.37608665	0	non-MANE
GTEX-1211K-0826-SM-7LDFQ	lung	CALM3	ENST00000594523.5	0	83.745509354	0	non-MANE
GTEX-1313W-0011-R7b-SM-4ZL3U	brain_putamen_(basal_ganglia)	CALM3	ENST00000594523.5	0	308.159085336	0	non-MANE
GTEX-13QBU-0426-SM-5A4VT	heart_left_ventricle	CALM3	ENST00000594523.5	0	254.473724237	0	non-MANE
GTEX-13QJ3-0726-SM-7LDHS	muscle_skeletal	CALM3	ENST00000594523.5	0	75.359527742	0	non-MANE
GTEX-13QJ3-0726-SM-7LDHS_rep	muscle_skeletal	CALM3	ENST00000594523.5	0	78.082654131	0	non-MANE
GTEX-13RTJ-0011-R7b-SM-5CTCB	brain_putamen_(basal_ganglia)	CALM3	ENST00000594523.5	0	407.952150131	0	non-MANE
GTEX-13VXU-0011-R11b-SM-5BFQZ	brain_cerebellar_hemisphere	CALM3	ENST00000594523.5	0	298.72903483	0	non-MANE
GTEX-13X6J-0011-R10b-SM-5CEKT	brain_frontal_cortex_(ba9)	CALM3	ENST00000594523.5	0	720.279013175	0	non-MANE
GTEX-145MH-0011-R3b-SM-5CTCM	brain_anterior_cingulate_cortex_(ba24)	CALM3	ENST00000594523.5	0	892.53039597	0	non-MANE
GTEX-14BIL-0011-R10a-SM-5EQV4	brain_frontal_cortex_(ba9)	CALM3	ENST00000594523.5	0	541.2630095459999	0	non-MANE
GTEX-14BMU-0526-SM-5CA2F	lung	CALM3	ENST00000594523.5	0	81.553364899	0	non-MANE
GTEX-14BMU-0526-SM-5CA2F_rep	lung	CALM3	ENST00000594523.5	0	83.828111045	0	non-MANE
GTEX-14BMU-0526-SM-5CA2F_rep2	lung	CALM3	ENST00000594523.5	0	87.10837055200001	0	non-MANE
GTEX-14C5O-0011-R7b-SM-5GUPO	brain_putamen_(basal_ganglia)	CALM3	ENST00000594523.5	0	516.741314976	0	non-MANE
GTEX-14XAO-0926-SM-5YQWC	heart_atrial_appendage	CALM3	ENST00000594523.5	0	198.402870455	0	non-MANE
GTEX-15DCD-0011-R10b-SM-5S51M	brain_frontal_cortex_(ba9)	CALM3	ENST00000594523.5	0	623.6876155909999	0	non-MANE
[truncated: 509 more rows]
